# Supplementary material for: Impacts of family environment on adolescents’ academic achievement: The role of peer interaction quality and educational expectation gap
Source: Front Psychol. 2022 Sep 12;13:911959. doi: 10.3389/fpsyg.2022.911959 (PMC9510845; doi:10.3389/fpsyg.2022.911959)
Supplement: Supplementary file 1 [file Data_Sheet_1.zip]

Archive with 3 entries (2 files):
- Revised_911959_Data and Methods/1_Data.csv
- Revised_911959_Data and Methods/1_Methods.doc
- Revised_911959_Data and Methods/
