# Supplementary material for: Impacts of family environment on adolescents’ academic achievement: The role of peer interaction quality and educational expectation gap
Source: Front Psychol. 2022 Sep 12;13:911959. doi: 10.3389/fpsyg.2022.911959 (PMC9510845; doi:10.3389/fpsyg.2022.911959)
Supplement: Supplementary file 1 [file Data_Sheet_1.zip › Revised_911959_Data and Methods/1_Data.csv]

ids	schids	c_sex	c_age	c_dusheng	c_huji	c_jiaoyu	c_dangyuan	paiming	xingzhi	quwei	huanjing	qwc1	tbzl112	yyy100	yy100	yw1100
34	1	1	14	1	1	1	0	1	1	1	72	1	50	60.89473	66.8167	61.66347
32	1	1	14	1	1	1	0	1	1	1	63	0	50	62.51274	54.88297	56.73941
37	1	0	14	1	1	1	0	1	1	1	60	1	46.15385	84.49876	75.91439	81.05175
61	1	0	13	0	0	0	0	1	1	1	66	0	53.33334	78.68814	60.35038	69.64387
43	1	1	14	1	1	0	1	1	1	1	60	0	30	42.73082	50.70033	42.20452
19	1	1	14	1	1	0	0	1	1	1	65	1	56.25	69.49899	62.57265	64.96619
17	1	1	14	1	1	1	0	1	1	1	59	0	52.94118	62.84119	63.72118	61.34725
30	1	1	13	1	0	1	0	1	1	1	69	0	50	53.9082	40.02467	43.92426
49	1	1	13	1	1	0	0	1	1	1	74	0	56.25	77.02919	70.09478	73.45196
11	1	1	14	1	1	1	0	1	1	1	68	0	50	42.90849	28.35755	31.19051
56	1	0	13	1	1	0	1	1	1	1	74	0	56.25	82.03048	53.16501	68.16972
57	1	1	13	1	1	1	1	1	1	1	72	0	41.66666	73.19101	72.07501	72.02202
6	1	0	13	1	1	1	1	1	1	1	81	0	56.25	52.30263	56.30719	51.02167
40	1	0	14	1	1	1	0	1	1	1	83	0	56.25	64.62929	62.75701	61.99268
1	1	0	13	1	1	0	0	1	1	1	84	0	56.25	66.61964	75.53985	69.61091
45	1	1	14	1	1	1	0	1	1	1	74	0	50	75.71324	71.14777	73.14795
13	1	0	13	1	1	1	1	1	1	1	74	0	56.25	76.3493	54.47594	65.2464
35	1	1	14	0	1	0	0	1	1	1	76	0	53.33334	71.80839	62.75211	66.50925
51	1	0	14	1	1	0	0	1	1	1	81	0	50	63.04475	66.88229	63.04949
14	1	0	13	1	1	0	0	1	1	1	64	0	56.25	71.34193	61.5619	65.62295
39	1	1	14	0	0	0	0	1	1	1	79	0	46.15385	78.43191	70.75163	74.662
18	1	0	13	1	0	0	0	1	1	1	79	0	56.25	72.2764	73.49018	72.151
38	1	0	13	1	1	1	0	1	1	1	77	0	56.25	65.27921	55.93898	59.00666
27	1	0	14	1	1	1	0	1	1	1	81	0	56.25	64.3993	49.59504	55.29374
62	1	1	14	1	1	0	0	1	1	1	71	0	53.33334	69.18755	70.87885	68.90633
8	1	1	13	1	1	1	0	1	1	1	78	0	50	83.65257	85.48498	85.28488
21	1	0	14	1	1	1	0	1	1	1	60	0	50	79.06979	65.88477	72.64002
63	1	0	13	0	0	0	0	1	1	1	80	0	56.25	49.16159	48.67516	45.24403
47	1	1	13	1	0	1	0	1	1	1	82	0	56.25	59.01095	74.28339	64.19581
64	1	1	13	1	1	1	0	1	1	1	70	0	56.25	87.76441	78.4012	84.34571
48	1	0	14	1	1	1	0	1	1	1	74	0	53.33334	66.0137	71.65142	67.29321
5	1	0	14	1	0	1	0	1	1	1	77	0	53.33334	75.4606	69.48039	72.15864
46	1	1	13	0	1	1	0	1	1	1	73	0	46.66667	47.48202	58.63534	49.14658
10	1	1	13	1	1	1	0	1	1	1	81	0	47.36842	72.83803	61.90389	66.73499
4	1	0	13	1	1	1	1	1	1	1	81	0	50	44.34574	54.18852	44.95805
52	1	0	13	1	0	0	0	1	1	1	64	0	56.25	76.22267	66.84129	71.32416
50	1	0	13	1	0	0	0	1	1	1	80	0	46.15385	53.11935	45.03489	45.9226
53	1	0	13	0	1	0	0	1	1	1	76	0	56.25	89.37122	70.50327	81.42429
2	1	1	13	1	1	1	0	1	1	1	75	0	56.25	86.87984	76.24522	82.71531
58	1	1	13	1	1	1	0	1	1	1	67	0	30	78.09477	64.6354	71.40414
44	1	0	14	0	1	0	0	1	1	1	51	0	52.94118	85.61321	74.08195	80.84077
31	1	1	13	1	0	1	1	1	1	1	68	0	53.33334	56.62172	59.84541	55.5023
3	1	1	13	0	0	0	1	1	1	1	58	0	41.17647	58.85349	64.70081	59.32493
28	1	0	13	1	1	0	0	1	1	1	68	0	52.94118	76.62338	70.4508	73.37379
16	1	1	14	0	0	0	0	1	1	1	64	0	50	59.82352	36.46291	45.87414
41	1	0	13	1	1	0	0	1	1	1	73	0	56.25	85.16246	68.02209	77.53947
33	1	1	14	1	0	0	0	1	1	1	76	0	46.15385	81.60482	60.57003	71.5892
23	1	0	14	1	0	1	0	1	1	1	79	1	46.15385	64.24009	60.57738	60.66232
7	1	0	13	1	0	0	0	1	1	1	68	0	50	71.75687	68.18436	69.18188
59	1	1	14	1	1	1	0	1	1	1	70	0	50	61.69073	42.73763	50.17406
25	1	1	13	0	0	0	0	1	1	1	62	0	43.75	73.34537	64.5064	68.3503
55	1	0	14	0	1	0	1	1	1	1	70	0	56.25	62.14445	63.71581	60.906
60	1	0	14	1	1	1	1	1	1	1	77	0	56.25	57.99687	61.36443	57.12432
29	1	0	13	0	0	0	0	1	1	1	52	0	56.25	54.32915	58.95509	53.61586
54	1	0	13.54538	1	1	1	0	1	1	1	79	0	46.15385	55.58505	68.70848	59.26322
9	1	0	14	1	1	1	1	1	1	1	58	0	56.25	58.89734	51.20979	52.63452
147	2	0	13	1	1	1	1	1	1	1	74	0	56.25	87.29202	77.53312	83.61608
171	2	1	13.54538	1	0	1	0	1	1	1	77	0	56.25	78.75982	78.94276	78.94728
127	2	1	14	1	1	1	0	1	1	1	68	0	47.36842	68.07159	76.97624	71.24014
196	2	1	13.54538	1	0	0	0	1	1	1	74	0	56.25	67.52803	62.38539	63.63229
181	2	0	13	0	0	0	0	1	1	1	68	0	56.25	72.10184	76.1733	73.37721
183	2	0	13	1	1	1	1	1	1	1	74	0	56.25	75.46429	76.27505	75.54444
195	2	1	14	0	0	0	0	1	1	1	74	0	38.46154	59.93505	60.31031	57.81944
144	2	0	14	0	1	1	0	1	1	1	63	0	56.25	69.18625	58.42924	62.70607
204	2	1	13	1	1	1	0	1	1	1	76	0	40	64.85994	48.35991	54.96865
121	2	0	14	1	1	1	0	1	1	1	78	0	56.25	64.42425	54.80079	57.90172
126	2	0	14	1	1	1	0	1	1	1	72	0	52.94118	77.68629	80.40311	78.99873
160	2	1	13	0	1	1	1	1	1	1	69	0	56.25	72.40826	72.4553	71.71867
146	2	0	13	1	1	1	1	1	1	1	77	1	56.25	73.76553	68.04446	70.3766
191	2	0	13	0	0	0	0	1	1	1	72	0	56.25	50.82568	55.68451	49.78191
156	2	1	13	0	1	1	0	1	1	1	56	0	50	65.85147	45.66378	54.25022
176	2	0	14	0	0	0	0	1	1	1	65	0	56.25	70.31459	70.02052	69.18835
140	2	1	13	0	0	0	0	1	1	1	73	0	52.94118	68.31236	59.83916	62.85807
155	2	1	14	1	1	1	1	1	1	1	71	0	56.25	74.44899	49.02641	61.33655
159	2	0	13	1	1	0	0	1	1	1	81	0	56.25	60.38769	48.23302	52.09033
186	2	0	13	1	1	1	0	1	1	1	71	0	56.25	74.60634	73.08194	73.41434
134	2	0	13	1	1	1	1	1	1	1	74	0	46.15385	60.09332	56.43769	55.99065
128	2	0	13.54538	1	1	1	0	1	1	1	76	0	56.25	46.61404	45.7535	42.18555
201	2	0	13	1	1	1	0	1	1	1	69	0	56.25	71.53231	73.91538	71.89436
177	2	1	13	1	1	1	1	1	1	1	63	1	50	81.36684	69.41634	75.84453
205	2	1	13	1	1	1	0	1	1	1	69	1	52.94118	60.20428	54.7465	55.21835
141	2	1	14	1	1	1	0	1	1	1	62	0	56.25	67.70226	42.20623	53.69352
143	2	1	13	1	1	1	0	1	1	1	70	0	56.25	74.64741	75.93669	74.86175
164	2	1	14	0	1	1	0	1	1	1	71	0	56.25	80.81633	75.66093	78.60757
120	2	0	13	1	1	0	1	1	1	1	74	0	50	68.10708	67.24561	66.41699
122	2	1	13	0	0	0	1	1	1	1	67	0	41.66666	61.19014	60.54582	58.72675
184	2	0	13	1	1	1	0	1	1	1	79	0	56.25	64.58699	70.22638	65.68551
151	2	0	13	1	0	0	0	1	1	1	62	0	50	77.82351	71.72124	74.76186
124	2	1	13	0	1	0	0	1	1	1	84	0	52.94118	72.88258	71.01173	71.29839
187	2	1	13	0	1	1	0	1	1	1	65	0	43.75	56.0942	64.43864	57.4575
175	2	0	13.54538	1	1	0	0	1	1	1	76	0	53.33334	60.58128	54.03993	55.10381
189	2	1	13	1	1	1	0	1	1	1	71	0	50	65.21548	62.12886	62.04888
149	2	0	13	1	1	1	0	1	1	1	81	0	56.25	86.17798	85.91015	87.08627
165	2	1	14	1	1	1	1	1	1	1	71	0	50	63.69766	65.81218	62.9276
172	2	0	13	1	1	1	0	1	1	1	76	0	56.25	63.37896	64.71841	62.18234
173	2	0	13	1	0	1	1	1	1	1	70	0	56.25	72.31896	67.64145	69.26535
178	2	0	13	1	0	1	0	1	1	1	77	0	56.25	67.19729	54.86928	59.68136
142	2	0	13	1	0	0	0	1	1	1	82	0	56.25	70.4033	64.46146	66.47598
123	2	0	13	1	1	0	0	1	1	1	62	0	56.25	73.19503	70.78567	71.3825
150	2	0	13	1	1	1	0	1	1	1	79	0	52.94118	82.98066	67.59296	75.95239
135	2	0	13	1	1	1	0	1	1	1	64	0	52.94118	80.6029	69.36874	75.33994
185	2	0	14	1	0	0	0	1	1	1	64	0	52.94118	84.06635	73.29743	79.47642
131	2	0	14	0	0	0	0	1	1	1	76	0	53.33334	76.4537	58.99728	67.56357
169	2	0	13	0	1	1	0	1	1	1	83	0	56.25	74.91379	70.04753	72.09684
182	2	1	13	0	0	1	1	1	1	1	69	0	30.76923	28.64544	47.09744	31.54412
180	2	0	13	1	1	1	1	1	1	1	74	0	56.25	70.64363	73.23508	70.99619
192	2	1	13	0	1	1	0	1	1	1	74	0	50	58.8721	66.52725	60.24615
200	2	0	13	0	0	1	0	1	1	1	73	0	56.25	77.56107	71.28622	74.38004
199	2	0	14	0	0	1	0	1	1	1	76	0	56.25	66.30403	60.64626	61.9958
198	2	1	14	1	1	1	0	1	1	1	70	0	53.33334	69.56157	72.11603	69.75783
197	2	1	14	1	1	1	1	1	1	1	75	0	52.94118	62.32059	48.34526	53.36292
194	2	0	14	0	1	0	0	1	1	1	72	0	56.25	80.12968	75.50777	78.09908
193	2	0	14	1	1	1	0	1	1	1	62	0	52.94118	71.48092	76.5193	73.15866
119	2	1	14	0	0	1	0	1	1	1	76	0	56.25	61.43553	62.01612	59.61337
190	2	0	13	1	0	0	0	1	1	1	79	0	56.25	75.3063	82.92414	78.75599
138	2	0	13	1	0	1	0	1	1	1	70	0	50	65.54823	54.2034	58.31174
154	2	0	13	0	1	1	0	1	1	1	70	0	56.25	54.51945	66.83582	57.65995
129	2	0	12	1	1	1	0	1	1	1	76	0	56.25	65.56082	60.90462	61.65663
132	2	0	13	1	1	1	1	1	1	1	63	0	56.25	58.12021	59.11341	56.08104
136	2	0	13	1	1	0	0	1	1	1	64	0	56.25	71.59055	41.52507	55.80187
133	2	0	14	1	1	1	0	1	1	1	71	0	56.25	67.93957	64.57011	64.97925
179	2	1	13	0	1	1	0	1	1	1	64	0	56.25	57.04269	60.78232	56.23383
163	2	0	13	1	1	1	1	1	1	1	72	0	56.25	86.75228	78.81142	83.91288
162	2	0	13	1	0	0	0	1	1	1	75	0	56.25	71.14044	68.18608	68.79471
174	2	0	14	1	1	1	0	1	1	1	79	0	52.94118	82.29707	78.34717	80.87729
157	2	1	14	1	1	1	0	1	1	1	61	0	56.25	44.33205	47.89699	41.81649
137	2	1	13	1	1	1	1	1	1	1	68	0	56.25	78.45903	73.62487	76.10984
139	2	1	14	1	1	1	0	1	1	1	66	0	56.25	45.20901	48.91706	42.87647
166	2	0	14	0	0	0	0	1	1	1	77	0	56.25	67.02006	67.23179	65.72586
170	2	1	13	1	1	1	0	1	1	1	73	0	50	79.46478	71.62512	75.74713
167	2	1	14	1	1	1	1	1	1	1	80	0	46.66667	68.11604	51.46594	58.56495
168	2	0	13	1	1	1	0	1	1	1	51	0	56.25	78.59673	79.43402	79.08925
148	2	1	14	1	0	1	0	1	1	1	74	0	50	82.77027	68.92982	76.48567
145	2	0	14	1	1	1	0	1	1	1	69	0	56.25	92.79052	71.92387	84.28402
158	2	0	13	1	1	1	0	1	1	1	75	0	52.94118	94.341	74.88617	86.73512
188	2	0	13	1	1	0	1	1	1	1	68	0	56.25	70.59928	68.39865	68.55992
161	2	0	13	1	1	1	0	1	1	1	72	0	50	73.85046	61.45062	67.14657
203	2	1	13	0	0	0	0	1	1	1	79	0	56.25	63.92072	49.60434	54.99713
303	3	0	13	0	0	0	0	0	1	1	74	0	53.33334	65.82583	56.4368	59.59864
290	3	1	14	0	0	0	0	0	1	1	69	1	46.15385	66.53082	60.01238	61.8229
294	3	1	13	0	0	0	0	0	1	1	61	0	56.25	35.57336	34.56097	29.66234
315	3	0	13	0	1	0	0	0	1	1	74	0	56.25	72.80236	59.71587	65.62299
282	3	1	13.54538	0	0	0	0	0	1	1	58	1	50	67.5683	53.03472	59.00136
321	3	1	13	0	0	0	0	0	1	1	67	1	46.15385	59.87115	41.06213	48.19436
285	3	0	14	0	0	0	0	0	1	1	58	1	47.05882	52.40226	58.78978	52.32062
313	3	1	14	0	1	0	0	0	1	1	74	0	56.25	73.15685	52.19815	62.10259
298	3	1	14	0	0	0	0	0	1	1	55	0	40	67.05994	62.05402	63.17264
292	3	0	15	0	0	0	0	0	1	1	62	0	46.66667	49.94297	45.67717	44.243
310	3	1	15	0	0	0	0	0	1	1	63	0	53.33334	62.59872	58.36832	58.5291
309	3	1	13	1	0	0	0	0	1	1	80	0	56.25	69.16683	63.99426	65.46502
297	3	0	14	0	0	0	0	0	1	1	48	1	56.25	49.93995	44.69832	43.75367
288	3	1	13	0	0	0	0	0	1	1	82	0	56.25	81.26864	54.56498	68.3873
295	3	1	13.54538	1	1	0	0	0	1	1	72	0	30	37.19577	40.10668	33.44515
299	3	0	13	0	0	0	0	0	1	1	76	0	50	81.6744	69.43841	76.04911
291	3	0	13	0	0	0	0	0	1	1	47	1	46.15385	69.66149	58.19477	62.88847
287	3	1	15	0	1	0	0	0	1	1	69	0	56.25	53.06645	54.22101	50.46363
280	3	1	13.54538	0	0	0	0	0	1	1	58	0	36.36364	31.72997	24.40913	22.18782
305	3	1	13	0	1	0	0	0	1	1	64	0	30	29.42278	21.78606	19.42933
283	3	1	14	0	0	0	0	0	1	1	63	0	56.25	65.64281	60.11407	61.31457
311	3	0	13	0	1	0	1	0	1	1	72	0	56.25	66.30097	40.72861	52.07564
312	3	1	14	0	1	0	0	0	1	1	71	0	56.25	72.88791	50.62474	61.14981
324	3	0	13	0	0	0	0	0	1	1	61	0	56.25	73.27203	59.14742	65.63557
296	3	0	15	0	0	0	0	0	1	1	85	0	56.25	69.35379	55.50879	61.35727
300	3	0	13	0	0	0	0	0	1	1	72	0	56.25	92.21323	82.35325	89.11407
319	3	0	13	1	1	0	0	0	1	1	75	0	52.94118	84.06956	59.26321	72.48992
281	3	1	15	0	0	0	0	0	1	1	58	0	56.25	74.15453	63.50191	68.35944
284	3	1	13	0	0	0	0	0	1	1	50	0	30	42.62096	24.03113	28.85512
323	3	1	13	0	0	0	0	0	1	1	68	0	53.33334	86.16637	69.83814	79.07571
301	3	1	14	1	1	0	0	0	1	1	64	1	41.66666	59.18357	58.80572	56.59717
320	3	1	14	1	1	0	0	0	1	1	67	0	56.25	90.11293	70.07742	81.67911
286	3	0	13	0	0	0	0	0	1	1	73	0	56.25	58.97275	49.50714	51.83413
316	3	0	14	0	0	0	0	0	1	1	59	0	47.36842	49.37917	34.40096	38.27298
317	3	1	14	0	0	0	0	0	1	1	46	0	53.33334	61.36162	41.42353	49.31252
397	4	0	13	0	0	0	0	1	1	0	68	0	50	60.82895	50.66835	53.5808
378	4	1	13	1	0	0	0	1	1	0	76	0	56.25	70.39112	57.72385	63.11324
414	4	1	14	0	0	0	0	1	1	0	53	0	30	72.31158	56.28916	63.60769
377	4	1	13	1	1	0	0	1	1	0	72	0	56.25	47.89665	47.9054	44.06448
419	4	1	13	0	0	0	0	1	1	0	70	1	56.25	85.02	66.73792	76.81033
395	4	0	15	0	0	0	0	1	1	0	64	0	50	72.71706	63.61224	67.50954
361	4	1	13	0	1	1	1	1	1	0	71	1	50	78.16145	62.91031	70.58708
425	4	0	13	1	1	0	0	1	1	0	71	0	56.25	49.96151	48.31357	45.56749
428	4	0	14	1	1	0	0	1	1	0	74	0	53.33334	82.29987	74.54652	78.98647
391	4	1	13	1	1	1	0	1	1	0	64	1	56.25	50.30723	39.05991	41.17714
373	4	0	14	0	1	0	0	1	1	0	73	0	56.25	55.44706	70.18578	59.912
427	4	0	13	0	1	0	0	1	1	0	77	0	46.15385	98.97757	75.19035	89.80515
399	4	1	14	1	0	1	0	1	1	0	75	0	52.94118	74.37042	57.84319	65.67752
417	4	1	13	1	0	0	0	1	1	0	72	0	50	52.48976	64.70481	55.32116
384	4	0	13	1	0	1	0	1	1	0	75	1	47.05882	35.89999	42.35962	33.75137
385	4	1	13	0	1	1	0	1	1	0	57	1	38.88889	54.79372	53.5978	51.24056
389	4	0	13	1	0	1	0	1	1	0	74	1	25	61.88172	65.76149	61.75929
371	4	1	13	1	1	0	0	1	1	0	67	0	46.66667	33.46637	35.64126	28.874
411	4	1	14	0	0	0	0	1	1	0	76	1	53.33334	64.90878	59.9327	60.76221
390	4	1	13	1	0	0	0	1	1	0	65	0	56.25	44.79023	37.77377	37.06392
422	4	1	13	1	1	1	0	1	1	0	73	0	56.25	86.89993	76.48217	82.84595
426	4	0	13	0	0	0	0	1	1	0	81	0	50	36.91486	34.37396	30.41365
398	4	0	13	1	0	0	0	1	1	0	74	1	46.15385	50.02872	51.05428	46.97457
360	4	1	13	1	1	0	0	1	1	0	61	0	50	59.76284	50.99863	53.07418
396	4	0	14	1	1	0	0	1	1	0	78	0	53.33334	38.17456	38.74639	33.38389
392	4	1	14	0	0	0	0	1	1	0	58	0	45	58.81057	60.4016	57.15707
421	4	1	13	1	1	0	0	1	1	0	67	1	30	72.20109	49.45447	60.13473
370	4	0	14	1	1	0	0	1	1	0	67	0	56.25	91.91806	71.20569	83.3772
383	4	1	13	1	0	0	0	1	1	0	79	0	56.25	64.94775	52.23742	56.95479
369	4	0	14	0	0	0	1	1	1	0	74	0	56.25	52.73582	50.58767	48.44625
413	4	1	13	0	0	0	0	1	1	0	76	0	56.25	82.59821	61.33371	72.5948
408	4	1	13	0	0	0	0	1	1	0	66	0	56.25	65.88435	61.61304	62.21304
424	4	1	13	1	1	0	0	1	1	0	62	0	46.15385	65.57207	49.16842	55.81953
375	4	0	13	0	0	0	0	1	1	0	78	0	56.25	80.64574	67.92743	74.64919
388	4	1	13	0	0	0	0	1	1	0	85	0	52.94118	52.78332	40.12101	43.26416
366	4	1	13	1	1	0	1	1	1	0	65	0	53.33334	63.83538	53.38831	56.82767
376	4	0	13	0	0	1	1	1	1	0	84	1	56.25	74.58416	71.22191	72.47414
400	4	1	14	1	0	0	0	1	1	0	73	1	52.94118	69.98767	63.41848	65.695
405	4	1	13	0	0	0	0	1	1	0	85	0	52.94118	54.60192	56.61563	52.6226
363	4	1	13	1	1	1	1	1	1	0	71	0	53.33334	65.56139	66.6953	64.54052
362	4	1	13	0	0	0	1	1	1	0	73	0	35.71429	85.7728	59.96505	73.91154
387	4	1	14	1	0	0	0	1	1	0	68	0	42.85714	58.55817	48.21645	50.93046
404	4	1	13	1	1	0	0	1	1	0	82	0	46.15385	58.09337	46.49136	49.77885
401	4	0	13	1	0	1	0	1	1	0	69	1	56.25	60.94011	50.61539	53.62439
402	4	0	13	0	0	0	0	1	1	0	82	0	56.25	76.68015	72.13586	74.24863
382	4	1	14	1	1	1	0	1	1	0	67	0	47.05882	53.69797	43.48764	45.51635
415	4	0	13	1	1	0	0	1	1	0	78	0	56.25	63.17856	52.45044	55.94721
416	4	1	14	0	0	0	0	1	1	0	73	0	56.25	52.76499	39.29297	42.84028
368	4	0	13.54538	1	1	0	0	1	1	0	74	0	53.33334	72.94418	62.01929	66.85928
394	4	1	13	1	0	1	0	1	1	0	78	0	35	91.09393	70.4101	82.46227
412	4	1	13.54538	0	0	0	0	1	1	0	77	0	56.25	79.00687	70.73119	75.01373
423	4	0	13	1	0	0	0	1	1	0	68	0	50	60.24392	59.57853	57.64946
409	4	1	13	1	1	0	0	1	1	0	74	0	50	51.80299	37.41395	41.29905
505	5	1	15	0	0	0	0	1	1	0	70	0	30	46.56019	30.41291	34.51262
491	5	1	13.54538	1	1	0	0	1	1	0	52	0	21.42857	41.77045	32.96133	32.76665
520	5	0	14	1	1	0	0	1	1	0	60	0	41.66666	61.88784	48.70055	53.26744
516	5	0	14	0	1	0	0	1	1	0	44	0	35.29412	63.25236	45.94222	52.75282
517	5	0	13	0	1	0	0	1	1	0	77	0	46.15385	58.66516	57.18777	55.46519
464	5	0	14	1	0	0	0	1	1	0	63	0	56.25	72.90083	66.00145	68.81496
495	5	0	14	0	1	0	0	1	1	0	83	0	42.85714	67.48917	37.67359	51.3023
473	5	0	14	1	0	0	0	1	1	0	51	0	53.33334	62.93493	59.76243	59.43494
525	5	1	14	1	1	0	0	1	1	0	74	0	50	62.57751	62.94603	60.79528
468	5	0	14	1	0	0	0	1	1	0	62	0	42.85714	71.23126	38.05881	53.84964
493	5	1	14	1	1	0	0	1	1	0	64	0	30	44.64677	37.36645	36.77078
499	5	0	13	0	1	0	0	1	1	0	71	0	56.25	74.91459	66.03012	70.09683
472	5	1	14	0	0	0	0	1	1	0	77	0	56.25	62.56458	46.74348	52.71887
456	5	0	13.54538	1	0	0	0	1	1	0	65	0	30	34.36716	16.9571	20.13702
465	5	0	13	0	0	0	0	1	1	0	70	0	50	80.26983	68.98516	74.93928
475	5	0	14	0	0	1	0	1	1	0	73	0	53.33334	72.84678	38.02343	54.84895
455	5	0	14	0	0	0	0	1	1	0	66	0	56.25	90.29224	85.10624	89.27575
518	5	0	14	0	1	0	0	1	1	0	68	1	37.5	41.95822	37.37663	35.0835
511	5	1	13	0	1	0	0	1	1	0	78	0	56.25	63.58666	47.71279	53.84492
485	5	1	14	0	0	0	0	1	1	0	62	1	42.85714	71.63936	48.53418	59.32286
519	5	0	14	1	0	0	0	1	1	0	72	0	46.15385	59.90649	61.35915	58.32375
479	5	1	14	1	0	0	0	1	1	0	55	1	35.29412	66.63618	47.46638	55.64181
458	5	0	14	1	0	0	0	1	1	0	61	0	46.66667	61.52272	47.39198	52.38599
474	5	0	14	1	0	0	0	1	1	0	51	0	53.33334	77.82378	58.12609	67.99217
506	5	0	13	0	0	0	0	1	1	0	61	1	31.25	46.47478	37.95934	38.21669
514	5	0	13	0	1	0	0	1	1	0	74	0	42.85714	56.4568	41.5082	46.26725
463	5	1	14	0	0	0	0	1	1	0	72	0	46.15385	49.06816	38.13033	39.93429
503	5	0	14	0	1	0	0	1	1	0	74	0	56.25	65.02345	54.19952	57.97948
457	5	1	13	0	0	0	0	1	1	0	75	0	53.33334	79.41975	62.1151	70.98316
476	5	0	13	0	1	0	0	1	1	0	79	1	50	66.40208	60.8702	62.16903
481	5	0	14	0	0	0	0	1	1	0	56	0	53.33334	54.02908	34.37722	41.18813
487	5	1	14	0	0	0	0	1	1	0	65	0	41.66666	42.83716	38.15839	36.02605
454	5	1	13	1	0	0	0	1	1	0	69	1	46.15385	61.77888	56.18364	56.92516
484	5	1	14	1	1	0	0	1	1	0	69	0	30	54.93142	50.20822	49.63935
467	5	0	13	0	0	0	0	1	1	0	74	1	53.33334	75.7585	58.80717	67.0313
522	5	1	14	0	0	0	0	1	1	0	67	1	50	53.88417	47.87421	47.81789
507	5	1	14	0	0	0	0	1	1	0	62	0	42.85714	68.8235	69.42358	67.9525
459	5	1	15	0	1	0	0	1	1	0	49	1	33.33334	41.79262	26.31543	29.4712
471	5	1	13	0	0	0	0	1	1	0	82	0	56.25	68.80647	53.95529	60.23916
478	5	0	14	0	0	0	0	1	1	0	82	0	56.25	74.58125	43.84777	58.84104
477	5	0	15	0	0	0	0	1	1	0	38	0	50	70.2984	68.99307	68.66653
501	5	1	14	1	0	0	0	1	1	0	61	0	46.15385	68.32637	52.23155	59.07859
469	5	0	13	0	1	0	0	1	1	0	73	0	50	72.21182	58.97747	64.88358
482	5	0	13	0	0	0	0	1	1	0	48	0	52.94118	57.85142	17.81137	35.34501
496	5	1	13	1	0	0	0	1	1	0	80	0	56.25	80.0165	65.01706	72.80386
498	5	1	13	1	1	0	0	1	1	0	62	0	30.76923	74.63676	65.47479	69.64541
470	5	0	13	0	0	0	0	1	1	0	58	0	56.25	74.76186	70.46523	72.20921
512	5	1	14	1	0	0	0	1	1	0	80	0	30	40.15998	27.43715	29.00208
480	5	0	15	0	1	0	0	1	1	0	65	0	50	53.67878	43.29153	45.40661
462	5	1	14	0	1	0	0	1	1	0	80	0	56.25	51.9047	41.15693	43.22694
509	5	1	15	0	0	0	0	1	1	0	65	0	37.5	49.1316	35.87794	38.85263
523	5	0	13	0	1	0	0	1	1	0	64	0	23.07692	57.43867	39.73803	46.00383
490	5	0	14	1	0	0	0	1	1	0	78	0	52.94118	58.06853	46.58392	49.8093
466	5	0	13	0	0	1	0	1	1	0	68	0	50	79.2173	71.98202	75.76907
483	5	1	13	1	0	0	0	1	1	0	75	0	56.25	65.24702	57.45025	59.73895
486	5	1	14	0	0	0	0	1	1	0	61	0	46.66667	63.96956	72.56661	66.4622
461	5	1	14	0	0	0	0	1	1	0	69	1	52.94118	67.48857	41.04501	52.98075
504	5	0	15	1	0	1	1	1	1	0	45	0	56.25	46.65454	46.90847	42.78618
508	5	0	13	0	0	0	0	1	1	0	80	0	56.25	72.24013	59.08522	64.95505
494	5	1	15	0	0	0	0	1	1	0	54	0	28.57143	44.41793	43.04874	39.4563
500	5	1	14	1	1	0	0	1	1	0	54	0	41.17647	28.77745	18.37439	17.32423
460	5	1	13	0	0	0	0	1	1	0	57	1	46.15385	77.66772	50.50958	64.1012
668	6	0	13	0	0	0	0	1	1	0	78	0	56.25	87.57685	63.73561	76.92474
648	6	0	14	0	0	0	0	1	1	0	75	0	56.25	74.36874	63.87571	68.68042
607	6	1	13	0	1	0	0	1	1	0	73	1	56.25	61.70376	47.03868	52.32402
670	6	1	13	1	0	0	0	1	1	0	66	0	41.66666	54.07725	54.29872	51.1386
605	6	1	14	0	0	0	0	1	1	0	77	0	42.85714	65.04919	56.21186	58.99776
649	6	0	13	0	0	0	0	1	1	0	70	0	46.15385	71.3309	60.11021	64.89313
608	6	1	13	0	1	0	0	1	1	0	69	0	56.25	64.01655	43.40052	51.96818
609	6	1	13	0	0	0	0	1	1	0	76	0	40	64.44889	57.36608	59.19464
614	6	0	13	0	0	0	0	1	1	0	63	1	46.15385	66.45626	36.9705	50.30199
661	6	0	13	1	1	0	0	1	1	0	79	0	56.25	57.17524	48.34849	50.1257
595	6	1	13	1	1	0	0	1	1	0	74	0	56.25	85.92791	66.05274	77.04063
640	6	1	14	1	0	0	0	1	1	0	65	0	56.25	75.16985	58.37423	66.44517
656	6	0	14	1	0	0	0	1	1	0	71	0	56.25	66.0351	59.38881	61.20035
604	6	0	13	1	0	0	0	1	1	0	80	0	56.25	78.81528	71.13182	75.09264
666	6	1	13	1	0	0	0	1	1	0	67	0	41.66666	69.31119	62.09192	64.60859
597	6	0	13	0	0	0	0	1	1	0	67	0	30	76.48816	68.10724	72.12167
678	6	0	13	0	0	0	0	1	1	0	65	0	43.75	65.02742	62.6551	62.19254
644	6	0	13	1	0	0	0	1	1	0	82	0	46.15385	49.54926	58.79113	50.52542
603	6	0	13	1	0	0	0	1	1	0	74	1	53.33334	57.36895	37.53249	44.86167
657	6	1	14	0	0	0	0	1	1	0	51	0	50	70.79207	71.85408	70.40194
659	6	1	13	1	1	0	0	1	1	0	69	0	46.15385	56.20121	58.06198	54.34953
645	6	1	14	1	0	0	0	1	1	0	71	0	45	63.06145	43.92778	51.62954
675	6	0	14	0	0	0	0	1	1	0	87	0	56.25	79.04552	67.8941	73.62531
624	6	1	14	1	0	0	0	1	1	0	63	0	50	44.4636	48.57691	42.23787
660	6	1	14	0	0	0	0	1	1	0	68	0	56.25	68.66949	33.26355	49.84924
671	6	0	13	0	0	0	0	1	1	0	67	0	56.25	69.6151	73.00849	70.23593
616	6	1	14	1	1	0	0	1	1	0	62	1	46.15385	71.48943	39.81899	54.88865
662	6	1	13	1	1	0	0	1	1	0	66	1	53.33334	64.92263	63.05434	62.32539
613	6	0	14	1	0	1	0	1	1	0	71	0	46.15385	95.15849	81.94227	90.76336
600	6	0	13	1	1	0	0	1	1	0	85	0	53.33334	73.39953	54.35087	63.32732
665	6	1	14	1	1	0	0	1	1	0	66	0	36.84211	62.00982	51.31433	54.64579
601	6	0	13.54538	0	0	0	0	1	1	0	76	0	46.15385	70.37643	53.34996	60.92597
620	6	0	13	0	0	0	0	1	1	0	75	0	42.85714	80.07176	74.78928	77.70484
663	6	0	12	0	0	0	0	1	1	0	72	0	56.25	62.38609	61.15575	59.78329
630	6	0	14	0	1	0	0	1	1	0	67	1	56.25	82.92558	73.70556	78.96158
622	6	0	14	1	0	0	0	1	1	0	83	0	56.25	55.1749	43.03302	46.21965
669	6	0	13	1	1	0	0	1	1	0	81	1	46.15385	74.76065	59.79234	66.89375
639	6	1	13	0	0	0	0	1	1	0	52	0	46.15385	57.9029	49.4673	51.14086
627	6	0	13.54538	0	0	0	0	1	1	0	74	0	50	38.13333	33.27364	30.63272
621	6	1	13	1	1	0	0	1	1	0	72	0	27.27273	73.67618	75.38668	73.9765
647	6	0	14	0	0	0	0	1	1	0	83	0	56.25	60.95219	56.81532	56.71932
631	6	0	14	0	0	0	0	1	1	0	71	1	53.33334	73.70676	55.79005	64.23738
650	6	1	13	1	0	1	0	1	1	0	66	0	41.66666	55.90119	41.42298	45.87508
625	6	1	14	0	0	1	0	1	1	0	86	0	42.85714	68.76868	46.38879	56.44754
619	6	0	14	0	1	0	0	1	1	0	73	0	50	72.05794	61.86023	66.22221
618	6	1	14	1	0	0	0	1	1	0	80	0	56.25	25.2674	14.21871	13.0454
664	6	0	13	1	1	0	0	1	1	0	68	0	46.15385	71.69356	59.40282	64.76916
643	6	0	14	0	0	0	0	1	1	0	79	0	56.25	94.27613	85.91275	92.1851
635	6	1	13.54538	0	1	0	0	1	1	0	60	1	50	59.8274	46.77121	51.00972
606	6	1	14	0	0	0	0	1	1	0	68	0	23.07692	63.47768	64.59894	62.18499
636	6	1	13	1	1	0	1	1	1	0	70	0	56.25	62.43715	51.97757	55.24504
654	6	1	13	0	0	1	0	1	1	0	73	0	47.36842	70.80238	65.83545	67.41138
610	6	1	13	0	0	0	0	1	1	0	62	0	46.66667	67.77238	42.19966	53.73438
611	6	1	13	1	1	1	1	1	1	0	69	0	33.33334	72.81427	52.22005	61.89786
612	6	1	13	0	0	0	0	1	1	0	73	0	56.25	67.09702	67.13011	65.72367
677	6	1	13	1	1	1	1	1	1	0	72	1	46.15385	34.49353	29.81617	26.61989
672	6	0	13	0	1	0	0	1	1	0	68	0	56.25	47.46011	55.91685	47.77909
667	6	0	14	1	0	0	0	1	1	0	78	0	56.25	69.23781	60.54946	63.79431
637	6	1	14	0	0	0	0	1	1	0	72	0	30	51.8227	36.56705	40.88973
629	6	1	13	0	1	0	0	1	1	0	67	0	56.25	52.95983	27.51719	37.09903
658	6	1	14	1	1	0	0	1	1	0	70	0	56.25	55.43098	42.60777	46.16908
642	6	0	13	0	0	0	0	1	1	0	76	1	56.25	52.82227	53.53845	49.97005
599	6	0	13	1	0	0	1	1	1	0	79	0	56.25	62.11342	43.34806	50.7441
655	6	1	13	0	0	0	0	1	1	0	79	1	38.46154	66.23979	45.10909	54.21844
673	6	1	14	0	0	0	0	1	1	0	68	0	38.46154	56.72952	51.03055	51.18069
602	6	1	14	1	0	0	0	1	1	0	69	0	56.25	73.73367	38.72763	55.75787
652	6	1	13	0	1	0	0	1	1	0	67	0	50	70.02796	54.19267	61.12626
674	6	1	14	1	0	1	0	1	1	0	62	0	30	28.68854	22.60932	19.3771
653	6	1	14	0	0	1	0	1	1	0	78	0	56.25	73.57236	57.95015	65.22842
598	6	0	13	1	1	0	0	1	1	0	69	0	28.57143	67.62908	60.05416	62.53503
676	6	1	13	0	0	0	0	1	1	0	66	0	53.33334	61.92444	46.63005	52.25945
641	6	0	13	1	0	1	0	1	1	0	74	0	56.25	76.49307	75.45644	75.78438
626	6	0	14	1	1	0	0	1	1	0	70	1	41.66666	54.9013	28.49289	38.80699
638	6	1	13	1	0	0	0	1	1	0	65	0	46.66667	70.33775	62.54699	65.48139
633	6	1	14	0	0	0	0	1	1	0	65	0	40	56.55721	44.41607	47.77847
632	6	0	14	1	1	1	0	1	1	0	79	0	56.25	86.78329	54.64759	71.89973
623	6	0	13	0	0	0	0	1	1	0	75	1	27.27273	53.40388	32.9297	40.07377
615	6	0	13	0	1	0	0	1	1	0	73	0	53.33334	66.79871	51.97287	57.98817
596	6	1	14	0	0	0	0	1	1	0	65	1	56.25	73.09035	60.65522	66.27203
845	7	0	13	0	0	0	0	1	1	0	65	0	56.25	93.47837	74.53404	86.01677
798	7	0	14	1	1	0	0	1	1	0	77	0	56.25	76.42442	50.9976	63.56159
848	7	0	13	0	0	0	0	1	1	0	68	1	50	73.48138	65.23106	68.79677
842	7	0	14	0	1	0	0	1	1	0	61	0	53.33334	61.83395	48.64353	53.20513
781	7	1	14	0	0	0	0	1	1	0	68	1	56.25	36.8855	28.80066	27.61987
831	7	0	14	1	0	0	0	1	1	0	62	0	50	87.21067	74.87998	82.24371
775	7	1	15	0	1	0	0	1	1	0	67	0	43.75	71.38467	48.96291	59.37604
795	7	0	14	0	1	0	0	1	1	0	77	0	56.25	76.87299	58.63389	67.64654
769	7	1	13	0	0	0	0	1	1	0	58	0	50	52.23088	33.63294	39.6856
803	7	0	13	0	0	0	0	1	1	0	69	0	46.15385	67.25616	35.99203	50.31826
841	7	0	14	0	0	0	0	1	1	0	66	0	50	72.48804	60.19791	65.66517
843	7	0	13	0	0	0	0	1	1	0	87	0	50	74.65279	54.50747	64.1942
782	7	0	14	0	0	0	0	1	1	0	65	0	56.25	66.30031	48.94391	56.16613
839	7	1	13	0	0	0	0	1	1	0	66	1	42.85714	80.84898	58.11988	69.89333
850	7	1	13	0	1	0	0	1	1	0	51	0	53.33334	61.15771	49.2934	53.10307
779	7	0	13	0	0	0	0	1	1	0	67	0	38.46154	77.09462	50.36316	63.66754
767	7	1	13	1	0	0	0	1	1	0	69	0	46.15385	38.09366	26.09721	27.03416
815	7	0	13	1	0	0	0	1	1	0	73	0	46.15385	57.45227	33.38034	42.8465
809	7	1	13	0	0	0	0	1	1	0	83	1	56.25	40.64272	48.07847	39.58455
776	7	0	14	1	1	0	0	1	1	0	61	0	56.25	67.25867	66.21283	65.36866
783	7	1	14	1	1	0	0	1	1	0	69	1	46.15385	63.31108	46.53889	53.0869
811	7	1	13.54538	0	0	0	0	1	1	0	54	0	30	24.67402	31.32531	21.19032
847	7	1	14	0	0	0	0	1	1	0	63	1	56.25	56.97654	40.23098	45.95842
807	7	1	13	0	0	0	0	1	1	0	54	1	38.46154	39.23396	28.70634	29.05119
816	7	1	13	1	0	0	1	1	1	0	62	0	31.57895	65.8379	54.8742	58.82812
808	7	0	13	0	0	0	0	1	1	0	63	0	50	68.6721	53.50329	59.9295
833	7	0	14	0	0	0	0	1	1	0	65	0	50	33.35958	22.41612	22.22117
778	7	1	15	0	0	0	0	1	1	0	71	0	43.75	56.43198	34.13115	42.57814
787	7	0	14	0	0	0	0	1	1	0	64	0	50	67.13435	52.04693	58.23632
817	7	0	14	0	0	0	0	1	1	0	87	0	53.33334	69.11996	57.85985	62.38081
810	7	0	13	0	0	1	0	1	1	0	86	0	50	36.66208	29.75756	27.95574
834	7	0	15	0	1	0	0	1	1	0	78	0	50	50.92631	43.0345	43.54603
797	7	0	13	0	0	0	0	1	1	0	78	0	46.15385	84.33071	51.30187	68.68987
846	7	0	13	1	0	0	0	1	1	0	73	0	56.25	60.49261	58.32346	57.18103
826	7	0	13	0	0	0	0	1	1	0	83	0	53.33334	63.682	59.80387	59.92584
823	7	1	14	1	0	0	0	1	1	0	52	1	46.15385	61.272	69.22002	63.0977
773	7	0	13	0	0	0	0	1	1	0	70	0	50	60.13634	48.13476	51.88319
802	7	1	14	1	1	0	0	1	1	0	72	0	37.5	45.85756	27.41533	32.57766
820	7	1	14	0	0	0	0	1	1	0	67	0	56.25	66.00616	61.56628	62.26643
774	7	1	14	0	0	0	0	1	1	0	68	0	42.85714	89.15513	59.59226	75.85499
838	7	1	14	0	0	0	0	1	1	0	85	0	56.25	51.25854	35.11979	39.81394
813	7	0	14	0	0	0	0	1	1	0	72	0	46.15385	50.74897	45.21604	44.52073
818	7	1	14	0	0	0	0	1	1	0	61	0	50	58.22835	58.81813	56.00208
827	7	0	15	0	0	0	0	1	1	0	44	1	41.66666	73.41383	55.72368	64.01994
789	7	1	13	0	1	0	0	1	1	0	70	0	27.58621	59.86553	41.26257	48.29063
768	7	0	13	0	1	0	0	1	1	0	59	0	41.66666	40.22675	33.71413	32.16981
765	7	0	14	0	0	0	0	1	1	0	65	0	30	43.23257	42.23969	38.30729
766	7	1	14	1	0	0	0	1	1	0	58	1	35.71429	40.45536	33.39243	32.15351
777	7	0	15	0	1	0	0	1	1	0	64	1	42.85714	45.1476	19.14219	28.01106
770	7	0	14	0	0	0	0	1	1	0	52	0	38.46154	46.75015	21.95788	30.42191
771	7	0	14	1	0	0	0	1	1	0	70	0	42.85714	55.95079	41.3665	45.87819
832	7	0	15	0	0	0	0	1	1	0	57	0	30	64.19002	57.24865	58.97321
800	7	1	13	0	0	0	0	1	1	0	82	0	47.05882	51.95966	35.73707	40.56265
791	7	1	14	1	0	0	0	1	1	0	47	0	35.29412	54.67865	45.62896	47.19995
799	7	1	14	0	0	0	1	1	1	0	71	0	30	54.88005	25.27796	37.19271
849	7	0	13	0	0	0	0	1	1	0	75	0	53.33334	67.82294	52.3502	58.82079
784	7	0	13	0	0	0	0	1	1	0	46	0	56.25	62.53059	43.81968	51.24155
840	7	1	13	1	0	0	0	1	1	0	73	0	56.25	64.35229	72.20071	66.52092
786	7	0	13	0	0	0	0	1	1	0	80	0	46.15385	66.14342	61.38688	62.2635
788	7	0	15	0	0	0	0	1	1	0	47	0	46.15385	61.34347	52.93442	55.03308
851	7	1	13	0	0	0	0	1	1	0	64	1	40	56.19653	56.17411	53.40649
825	7	1	13	0	0	0	0	1	1	0	83	0	50	54.72298	72.3792	60.54846
790	7	0	14	1	0	1	0	1	1	0	80	0	56.25	61.37843	64.30139	60.7154
829	7	0	14	0	0	0	0	1	1	0	71	0	50	75.81134	68.01241	71.64841
772	7	1	14	0	1	0	1	1	1	0	60	0	38.46154	49.74797	23.18341	32.91921
824	7	0	14	0	1	0	0	1	1	0	49	0	46.15385	67.98684	50.67796	58.09124
794	7	1	13.54538	1	0	0	0	1	1	0	57	0	56.25	77.11224	63.44786	70.19431
792	7	1	13	1	0	0	0	1	1	0	78	0	56.25	74.69586	51.7008	62.82369
812	7	1	13.54538	0	1	0	0	1	1	0	76	0	46.15385	65.84837	64.20234	63.47977
819	7	0	14	0	0	0	0	1	1	0	63	0	36.84211	74.12577	68.17647	70.6691
804	7	0	13	1	0	0	0	1	1	0	65	0	53.33334	59.84481	36.45332	45.88277
844	7	0	13	0	1	0	0	1	1	0	80	0	56.25	90.02132	76.65494	84.89678
835	7	0	12	0	0	0	0	1	1	0	69	0	50	63.69169	35.33563	47.74768
836	7	1	14	1	0	0	0	1	1	0	73	0	56.25	76.69518	62.54209	69.48075
814	7	1	14	1	1	1	0	1	1	0	72	0	56.25	46.41734	50.54373	44.44709
785	7	1	13	0	0	0	0	1	1	0	59	0	39.13044	74.86454	57.65817	65.89641
796	7	0	13	0	0	0	0	1	1	0	75	0	46.66667	85.00928	67.32767	77.09725
806	7	0	14	0	0	0	0	1	1	0	62	0	46.15385	66.36932	30.17963	46.86567
931	8	1	14	1	1	0	0	0	1	0	64	0	56.25	60.71136	36.38379	46.3936
970	8	0	14	1	0	0	0	0	1	0	72	0	46.15385	60.98458	38.63737	47.68779
934	8	0	14	1	1	0	0	0	1	0	41	0	24	55.69334	48.15855	49.0983
978	8	1	14	1	1	0	0	0	1	0	70	1	50	55.30277	46.49786	48.02549
949	8	0	13	1	1	0	0	0	1	0	82	0	56.25	74.36708	48.29837	60.92245
919	8	1	14	0	0	0	0	0	1	0	67	0	21.42857	60.10182	31.03752	43.34768
926	8	0	14	1	0	0	0	0	1	0	74	0	56.25	58.76493	35.68917	44.82249
963	8	1	13	0	0	0	0	0	1	0	69	0	46.66667	69.88935	52.4936	60.19293
976	8	0	14	0	0	0	0	0	1	0	50	0	22.22222	70.52378	38.96122	53.85367
937	8	0	14	0	1	0	0	0	1	0	78	0	50	59.76203	75.60693	65.32766
916	8	1	13	1	1	0	0	0	1	0	58	0	31.57895	52.01451	23.81385	34.65986
973	8	0	13	1	0	0	0	0	1	0	51	0	46.15385	56.46584	31.50226	41.29037
968	8	0	14	0	0	0	0	0	1	0	65	0	53.33334	78.53093	63.18523	70.95656
964	8	0	14	0	0	0	0	0	1	0	55	0	46.66667	80.2986	64.71529	72.83117
924	8	1	14	0	1	1	0	0	1	0	68	0	56.25	51.96087	43.80531	44.58109
969	8	1	14	1	1	0	0	0	1	0	61	0	38.46154	42.39372	14.67162	24.0514
927	8	1	14	0	0	0	0	0	1	0	72	0	52.94118	70.12791	50.32888	59.26515
936	8	0	13	1	0	0	0	0	1	0	56	0	40.90909	59.61611	69.46845	62.17908
971	8	0	13	1	1	0	0	0	1	0	75	0	50	75.88362	56.0591	65.74162
951	8	0	13	1	1	0	1	0	1	0	71	0	41.66666	59.85206	33.47861	44.40604
930	8	1	14	1	1	1	0	0	1	0	62	0	35.71429	60.42197	33.27641	44.66409
904	8	1	14	0	0	0	0	0	1	0	68	0	50	45.8932	49.81722	43.75539
903	8	0	13	0	1	0	0	0	1	0	67	0	56.25	50.26988	39.51394	41.37972
960	8	1	13.54538	1	1	1	0	0	1	0	65	0	53.33334	62.97998	52.25881	55.72678
917	8	1	14	0	1	0	0	0	1	0	67	0	27.27273	70.31919	58.2963	63.35303
967	8	1	14	1	1	0	0	0	1	0	71	0	45	54.69702	47.00373	47.8961
918	8	1	14	0	0	0	0	0	1	0	52	0	43.75	60.17557	35.24675	45.49014
945	8	1	14	0	0	0	0	0	1	0	63	1	40	57.98149	31.77186	42.37868
961	8	1	13	1	1	1	0	0	1	0	65	0	56.25	61.62051	50.05658	53.77442
923	8	1	15	0	0	0	0	0	1	0	73	0	38.88889	67.11777	48.81768	56.61784
913	8	1	13	1	1	0	0	0	1	0	75	0	29.62963	52.78469	38.00454	42.21109
933	8	0	14	1	0	1	0	0	1	0	76	0	46.15385	65.46483	57.57333	59.93735
911	8	1	14	1	1	0	0	0	1	0	69	0	38.46154	65.33189	40.0519	51.12867
928	8	0	15	0	0	0	0	0	1	0	64	0	50	69.25465	71.90498	69.45953
914	8	0	13	1	1	1	1	0	1	0	78	0	56.25	77.51797	70.20113	73.81258
962	8	1	13	0	1	0	1	0	1	0	69	0	46.15385	38.24646	23.0616	25.61872
972	8	0	15	0	0	0	1	0	1	0	55	0	52.94118	66.56979	51.27265	57.49539
974	8	1	15	0	0	0	0	0	1	0	54	1	38.88889	56.38161	35.29649	43.12673
944	8	0	14	0	1	0	0	0	1	0	75	0	42.85714	80.06572	64.67245	72.66324
939	8	0	14	1	1	0	0	0	1	0	43	0	30	60.54413	33.49482	44.84974
977	8	0	14	1	1	0	0	0	1	0	68	0	46.15385	60.82572	65.05846	60.74449
957	8	1	13	1	0	0	0	0	1	0	66	1	40	33.53923	33.82463	28.01525
938	8	1	13	0	0	0	1	0	1	0	75	1	56.25	61.48697	82.07608	69.63485
975	8	0	14	0	0	0	0	0	1	0	76	0	53.33334	74.12569	66.5046	69.83652
947	8	0	14	0	0	0	0	0	1	0	61	0	50	47.44334	28.21911	33.97611
953	8	1	13	1	0	0	0	0	1	0	64	1	46.15385	43.32869	42.82838	38.66093
943	8	1	14	0	0	0	0	0	1	0	69	0	56.25	68.23936	72.71973	69.22616
946	8	1	16	0	0	0	0	0	1	0	78	0	56.25	56.00111	56.37572	53.38387
909	8	1	14	1	1	0	0	0	1	0	57	0	56.25	63.73628	35.55176	47.88337
921	8	1	13	1	0	0	1	0	1	0	71	0	40.90909	73.19492	59.30641	65.66621
966	8	1	13	1	1	0	0	0	1	0	57	0	46.15385	58.77483	33.2409	43.60958
965	8	1	14	1	0	0	0	0	1	0	69	0	50	75.51682	43.49273	59.25315
958	8	0	13	1	1	0	0	0	1	0	79	0	56.25	78.06605	69.20566	73.66187
942	8	0	14	1	1	0	0	0	1	0	63	0	45	74.94207	45.31467	59.79862
940	8	0	13	1	1	0	0	0	1	0	69	0	53.33334	65.13152	61.66692	61.76599
935	8	0	14	0	1	0	0	0	1	0	72	0	46.15385	67.5004	75.98383	70.3864
932	8	1	14	0	0	0	0	0	1	0	73	0	52.94118	65.65723	56.65834	59.60283
929	8	0	14	1	0	0	0	0	1	0	81	0	46.66667	79.73595	70.2266	75.22141
920	8	1	13	0	0	0	0	0	1	0	59	1	50	70.60123	65.11265	66.92484
915	8	1	14	0	1	0	0	0	1	0	50	0	42.10526	44.28289	29.72248	32.73533
912	8	0	13	1	1	0	0	0	1	0	77	0	53.33334	66.11182	51.07753	57.10995
910	8	0	13	1	1	0	0	0	1	0	72	0	56.25	72.6797	62.50973	66.93702
906	8	0	14	1	1	0	0	0	1	0	56	1	46.15385	68.87722	49.00659	57.81943
902	8	0	14	0	1	0	0	0	1	0	63	0	37.5	57.75001	44.39626	48.51943
959	8	0	14	0	1	0	0	0	1	0	77	0	56.25	54.93301	46.63788	47.86246
922	8	0	13	0	0	0	0	0	1	0	61	1	56.25	62.18645	58.42043	58.29554
908	8	1	13	1	1	0	0	0	1	0	67	0	46.15385	75.57969	66.14211	70.57126
948	8	0	14	1	1	0	0	0	1	0	73	0	53.33334	74.77287	64.94221	69.46588
950	8	0	13	1	0	0	0	0	1	0	70	0	56.25	70.28922	51.8061	60.10228
907	8	1	13	1	1	0	0	0	1	0	69	0	52.94118	71.46983	74.47767	72.13502
925	8	0	13	0	0	0	0	0	1	0	59	0	37.5	80.28841	56.20081	68.58485
952	8	1	15	0	0	0	0	0	1	0	75	1	52.94118	84.46212	70.63361	78.39906
941	8	0	13	0	1	0	0	0	1	0	75	0	37.5	93.62856	62.81027	80.27332
905	8	1	13	1	1	0	0	0	1	0	69	0	56.25	56.82084	42.42577	46.95333
956	8	0	13	0	1	0	0	0	1	0	49	0	41.17647	62.4143	49.71447	54.10373
1071	9	0	13	1	0	1	0	1	1	1	78	0	56.25	87.34772	78.11845	83.94262
1150	9	0	13	1	1	1	1	1	1	1	71	0	53.33334	82.40332	73.61119	78.58583
1114	9	1	14	0	1	1	0	1	1	1	38	0	50	58.5668	38.10202	45.89929
1061	9	0	13	1	1	1	0	1	1	1	69	1	46.15385	56.83409	56.82659	54.13273
1058	9	1	13	1	1	1	1	1	1	1	74	1	46.66667	64.77585	56.46561	58.95205
1144	9	1	14	0	1	1	1	1	1	1	75	0	56.25	61.28307	50.71558	53.89016
1121	9	1	13	1	1	1	1	1	1	1	74	0	56.25	86.71391	85.05983	87.00021
1118	9	1	14	0	1	0	0	1	1	1	70	0	35.71429	86.86723	71.72086	80.45441
1096	9	0	13	0	0	0	0	1	1	1	63	1	53.33334	68.37498	69.63045	67.77318
1111	9	1	13	1	1	1	1	1	1	1	57	0	42.85714	71.71011	74.27753	72.18661
1097	9	1	13	1	1	1	0	1	1	1	76	1	50	60.50248	57.18625	56.62095
1133	9	0	13	1	1	1	1	1	1	1	67	0	53.33334	74.55892	68.79282	71.24866
1117	9	0	13	1	1	1	1	1	1	1	77	0	50	85.31523	78.63247	82.91919
1110	9	0	13	0	0	0	0	1	1	1	57	0	50	64.34161	58.71392	59.79828
1134	9	1	13	0	1	0	0	1	1	1	73	1	50	49.334	48.71327	45.37154
1120	9	0	13	1	1	1	1	1	1	1	78	0	46.15385	84.69746	78.58879	82.50858
1106	9	0	13	1	1	1	1	1	1	1	61	0	50	60.031	73.0234	64.21047
1155	9	0	13	1	1	1	1	1	1	1	73	0	53.33334	83.88747	75.8731	80.6464
1158	9	1	14	1	1	1	1	1	1	1	78	0	56.25	68.1982	56.4807	61.11383
1093	9	1	14	1	1	0	0	1	1	1	81	0	56.25	62.02196	55.76956	56.87196
1123	9	1	13	0	1	0	0	1	1	1	65	0	46.66667	53.75124	50.20238	48.89356
1059	9	1	14	1	1	0	0	1	1	1	70	0	31.57895	81.20957	71.12569	76.59672
1088	9	0	13	1	1	1	1	1	1	1	73	0	46.15385	74.6088	70.71877	72.23911
1151	9	0	13	1	1	1	1	1	1	1	71	0	52.94118	82.23704	79.00204	81.1656
1129	9	1	13	1	1	1	1	1	1	1	60	0	56.25	73.69533	75.83431	74.21146
1142	9	1	13	1	1	1	1	1	1	1	73	0	56.25	78.3037	66.49742	72.46287
1149	9	1	13	1	0	1	0	1	1	1	84	0	56.25	84.08541	75.63979	80.65482
1085	9	0	13	1	1	0	0	1	1	1	71	0	46.66667	63.70757	61.85941	60.96551
1083	9	0	13	1	1	1	1	1	1	1	84	0	46.15385	80.58225	74.1675	77.71655
1064	9	0	13	1	1	1	0	1	1	1	72	0	53.33334	60.92509	62.49163	59.52886
1125	9	1	13	1	1	1	0	1	1	1	74	0	52.94118	73.90359	70.38647	71.62975
1132	9	0	13	1	1	1	1	1	1	1	71	0	53.33334	89.7431	80.46022	86.61655
1078	9	0	13	1	0	0	0	1	1	1	77	0	56.25	73.82269	60.77747	66.79389
1137	9	1	13	1	1	1	1	1	1	1	70	1	50	54.07845	44.43776	46.22897
1116	9	1	13	1	1	0	0	1	1	1	70	1	50	71.05574	58.94713	64.14075
1092	9	0	13	1	0	1	0	1	1	1	76	0	56.25	62.76425	59.12101	59.0081
1101	9	0	13	1	1	1	1	1	1	1	78	1	56.25	82.14815	73.16459	78.20282
1099	9	1	14	1	1	1	1	1	1	1	80	0	56.25	64.91493	69.32946	65.44531
1086	9	1	14	0	0	1	1	1	1	1	58	0	30	77.31314	86.65922	81.87914
1087	9	0	13	1	1	1	1	1	1	1	82	0	53.33334	59.78131	51.72278	53.4464
1140	9	0	13	1	1	1	1	1	1	1	78	0	53.33334	80.18608	76.96928	78.86236
1079	9	1	14	1	1	1	0	1	1	1	75	0	41.66666	40.76781	37.07764	34.18529
1124	9	0	13	1	1	1	1	1	1	1	71	0	52.94118	70.61584	69.04291	68.89116
1135	9	1	13	0	1	1	1	1	1	1	75	1	30	42.14735	40.18394	36.60049
1074	9	0	14	1	1	1	0	1	1	1	73	0	46.15385	79.1473	74.56924	77.01335
1115	9	1	13	1	1	1	0	1	1	1	74	1	56.25	85.05928	68.53309	77.72897
1105	9	1	14	1	1	1	1	1	1	1	77	0	50	72.37384	65.30266	68.13526
1148	9	0	13	0	1	0	0	1	1	1	86	0	56.25	65.79327	55.07335	58.89919
1055	9	1	14	1	1	1	1	1	1	1	81	0	53.33334	87.46268	84.60035	87.24272
1108	9	0	14	1	0	1	0	1	1	1	66	0	50	67.46994	81.6432	73.18537
1146	9	1	13	1	1	1	0	1	1	1	68	0	56.25	94.05499	79.14655	88.67659
1104	9	1	13	0	0	0	0	1	1	1	67	1	30	65.87182	47.64296	55.24859
1070	9	0	14	0	0	1	0	1	1	1	65	0	46.15385	60.35826	59.21112	57.53848
1107	9	0	14	1	0	1	0	1	1	1	63	1	30	36.03239	34.98555	30.16271
1066	9	1	14	0	1	0	1	1	1	1	75	0	46.15385	80.12228	80.49713	80.57893
1167	9	1	13	1	1	1	0	1	1	1	77	0	56.25	68.54394	73.56594	69.83926
1077	9	1	13	0	1	1	1	1	1	1	82	0	56.25	76.55582	64.23295	70.23501
1091	9	1	14	1	1	1	0	1	1	1	84	0	50	77.59383	58.52718	68.04715
1161	9	0	14	0	0	1	1	1	1	1	77	0	46.66667	60.15752	62.33392	58.96717
1084	9	1	13	0	1	1	1	1	1	1	77	0	41.66666	52.41156	49.58913	47.7449
1157	9	0	13	1	0	1	0	1	1	1	77	0	50	70.23967	65.33226	66.80661
1056	9	1	13	1	1	1	1	1	1	1	68	1	46.15385	46.96592	40.38385	39.73317
1109	9	1	13	1	1	0	1	1	1	1	78	0	56.25	79.31368	71.26237	75.47138
1065	9	0	13	1	1	0	0	1	1	1	75	0	50	80.14978	68.52557	74.63486
1126	9	1	14	1	1	1	0	1	1	1	78	0	50	79.63322	62.98352	71.54997
1131	9	1	14	1	1	1	1	1	1	1	77	0	50	65.71234	81.10912	71.81307
1067	9	0	13.54538	1	0	1	1	1	1	1	68	0	52.94118	44.03416	43.79047	39.58408
1165	9	0	13	1	1	1	1	1	1	1	66	0	56.25	62.35788	79.11959	68.71085
1164	9	1	13	1	1	0	1	1	1	1	80	0	56.25	82.26244	64.0909	73.75641
1154	9	1	13	1	1	1	1	1	1	1	64	1	30	60.55984	76.20863	66.12949
1113	9	1	14	1	1	1	0	1	1	1	52	0	56.25	64.55693	67.45096	64.28454
1089	9	0	14	0	1	0	0	1	1	1	80	0	56.25	77.13241	69.34344	73.14279
1057	9	1	13	1	1	1	0	1	1	1	74	0	50	59.90957	63.19622	59.24047
1166	9	0	13	0	1	0	0	1	1	1	54	0	56.25	66.79942	76.88393	70.39338
1094	9	1	14	0	1	1	0	1	1	1	69	0	56.25	30.99743	49.42878	34.18554
1156	9	0	14	0	1	1	1	1	1	1	76	0	53.33334	74.0863	61.1082	67.12452
1122	9	1	13	1	0	0	1	1	1	1	78	0	56.25	62.96045	67.49495	63.30151
1153	9	0	13	1	1	1	1	1	1	1	76	0	50	77.70118	69.94518	73.80045
1130	9	1	13	1	1	1	0	1	1	1	74	0	46.15385	72.35662	67.23231	69.08531
1073	9	1	13	0	1	1	1	1	1	1	66	0	47.36842	54.12436	62.46045	55.23248
1100	9	1	13	0	1	0	0	1	1	1	60	0	56.25	73.55737	75.63454	74.02514
1127	9	0	14	1	1	0	0	1	1	1	75	0	56.25	63.1067	62.70112	61.00643
1147	9	0	13	1	1	1	1	1	1	1	71	0	50	87.94411	89.85259	90.16118
1069	9	0	13	0	1	0	0	1	1	1	62	1	56.25	80.76686	74.37011	77.93365
1159	9	1	13	1	1	0	1	1	1	1	80	0	56.25	69.74876	56.17634	61.9383
1063	9	1	14	1	1	1	0	1	1	1	66	0	41.66666	74.31076	80.47356	76.90903
1103	9	0	14	0	0	0	0	1	1	1	75	0	56.25	77.25945	69.8578	73.47888
1112	9	0	13	0	1	1	1	1	1	1	54	0	43.75	40.89991	25.80678	28.65598
1141	9	1	13	1	1	0	1	1	1	1	74	0	52.94118	76.1948	74.75809	75.24889
1062	9	0	13	1	1	0	0	1	1	1	82	0	56.25	80.54168	74.70993	77.96112
1095	9	0	14	0	1	0	0	1	1	1	72	1	46.15385	57.40916	49.71273	50.95228
1168	9	0	13	0	1	1	0	1	1	1	54	0	56.25	81.94674	73.46562	78.22594
1145	9	1	14	1	1	0	0	1	1	1	66	0	40	62.92067	61.15585	60.11984
1138	9	1	14	1	1	1	0	1	1	1	81	0	56.25	79.2701	51.59419	65.64995
1060	9	1	14	1	0	1	1	1	1	1	78	0	50	63.34404	44.61293	52.14859
1152	9	0	13	1	1	0	1	1	1	1	79	0	56.25	58.42617	60.13128	56.78049
1102	9	0	14	1	1	1	1	1	1	1	75	0	50	84.68979	60.81423	73.65269
1081	9	1	13	1	1	1	1	1	1	1	72	0	46.15385	81.55737	82.9575	82.70744
1136	9	1	13	1	1	1	0	1	1	1	81	0	56.25	89.90172	86.81159	89.87914
1080	9	1	14	1	1	1	1	1	1	1	87	0	30	88.25212	70.36663	80.65179
1169	9	1	14	1	1	1	0	1	1	1	79	0	56.25	88.06209	85.06863	87.85322
1128	9	1	14	1	1	0	0	1	1	1	77	0	46.15385	41.92121	49.4357	41.06516
1068	9	0	14	1	1	1	0	1	1	1	73	0	18.75	74.32428	66.02637	69.72339
1072	9	1	14	1	1	0	0	1	1	1	77	0	53.33334	59.45636	56.41991	55.58085
1075	9	0	13	1	1	1	1	1	1	1	75	0	46.15385	80.5186	70.49562	75.84803
1076	9	1	13	1	1	1	1	1	1	1	73	0	46.15385	56.35962	51.63426	51.24847
1082	9	1	13	0	1	1	1	1	1	1	80	0	56.25	56.25003	54.11359	52.41411
1119	9	1	13	1	1	1	1	1	1	1	70	0	52.94118	39.33484	49.24237	39.34085
1143	9	1	14	1	1	0	0	1	1	1	66	1	50	66.46124	65.71608	64.61933
1160	9	1	13	1	1	1	0	1	1	1	79	0	56.25	90.30312	88.05835	90.75264
1139	9	0	13	1	1	1	0	1	1	1	74	0	56.25	67.55988	66.07647	65.49036
1090	9	1	14	0	1	1	0	1	1	1	74	0	56.25	82.55217	73.10664	78.42828
1332	10	1	14	0	1	0	0	1	1	1	81	0	50	26.37048	21.67555	17.45297
1309	10	1	14	0	1	1	0	1	1	1	81	0	50	75.87357	54.62452	65.02093
1299	10	0	13	0	1	0	0	1	1	1	72	0	30	27.10496	18.94254	16.55437
1263	10	1	13	0	0	1	0	1	1	1	54	1	50	57.14599	41.63698	46.76521
1276	10	1	13	1	1	1	1	1	1	1	77	0	36.84211	45.31931	49.98417	43.47727
1298	10	1	14	1	1	0	0	1	1	1	86	0	56.25	86.58002	83.00044	85.89043
1311	10	0	13	1	0	1	1	1	1	1	66	1	50	72.24998	68.88285	69.8401
1316	10	1	14	1	0	0	0	1	1	1	70	0	50	76.51138	53.06185	64.64426
1334	10	0	13	1	1	0	0	1	1	1	70	0	53.33334	58.18544	58.23597	55.68517
1344	10	0	13	1	0	1	0	1	1	1	77	0	53.33334	90.75047	80.74567	87.3928
1269	10	1	14	1	1	0	0	1	1	1	49	0	56.25	80.40752	47.67518	64.41439
1342	10	0	14	1	1	0	1	1	1	1	79	0	46.15385	78.38532	70.00595	74.26135
1302	10	0	13	1	1	1	0	1	1	1	75	0	30.76923	80.44876	74.98333	78.03877
1351	10	1	13	1	0	0	0	1	1	1	71	0	50	36.66157	37.65104	31.88607
1281	10	1	13	0	1	0	0	1	1	1	80	0	56.25	70.72456	83.41722	76.11745
1278	10	0	13	0	1	0	1	1	1	1	78	1	50	64.56485	57.10747	59.13885
1308	10	0	14	1	1	0	0	1	1	1	40	0	16	51.70831	31.08734	38.08904
1346	10	0	14	1	0	1	0	1	1	1	70	0	53.33334	69.50809	64.54649	65.95482
1355	10	0	14	1	0	0	0	1	1	1	53	0	33.33334	69.31825	47.90459	57.54829
1341	10	1	12	0	1	1	0	1	1	1	76	0	56.25	82.85551	64.61392	74.39018
1262	10	1	14	0	0	0	0	1	1	1	68	0	33.33334	69.71382	36.03479	51.88658
1325	10	0	14	1	1	1	0	1	1	1	75	0	56.25	50.44528	62.11337	52.74379
1352	10	0	13	1	1	0	0	1	1	1	70	0	50	62.1935	53.42405	55.81196
1340	10	0	13	0	1	1	0	1	1	1	81	0	56.25	53.65927	39.97079	43.74073
1283	10	1	14	1	1	1	1	1	1	1	87	0	56.25	66.50799	37.33551	50.51632
1313	10	0	13	0	1	0	0	1	1	1	72	0	56.25	70.98177	48.13207	58.70869
1320	10	0	13	1	1	1	0	1	1	1	77	0	53.33334	58.464	53.68416	53.59389
1306	10	0	13	0	1	0	0	1	1	1	72	0	46.15385	58.41986	53.26713	53.35844
1335	10	1	13	1	1	0	0	1	1	1	65	0	50	58.41946	59.84228	56.63236
1347	10	1	14	0	0	1	0	1	1	1	71	0	50	56.06013	51.53149	51.00879
1337	10	0	14	1	0	1	0	1	1	1	74	0	53.33334	79.91944	68.10694	74.2814
1273	10	0	14	1	1	1	1	1	1	1	46	0	42.85714	81.55458	47.48772	65.04308
1303	10	0	14	0	1	0	0	1	1	1	80	0	56.25	67.91714	71.2113	68.27219
1315	10	1	14	1	0	0	0	1	1	1	74	0	46.66667	64.6992	58.79769	60.06509
1338	10	0	13	0	1	1	1	1	1	1	81	0	56.25	73.04833	71.62411	71.70767
1336	10	1	14	1	0	0	0	1	1	1	73	1	50	59.92294	57.89726	56.61021
1350	10	1	13	1	1	0	0	1	1	1	73	0	50	75.1933	64.15588	69.33897
1274	10	0	13	1	0	0	1	1	1	1	67	1	46.15385	72.02095	64.75379	67.63982
1280	10	1	13	0	0	0	1	1	1	1	75	0	56.25	70.91364	64.86673	66.99904
1333	10	0	14	0	1	1	0	1	1	1	76	0	56.25	80.71315	63.10456	72.29002
1297	10	1	14	1	1	1	0	1	1	1	70	0	41.17647	43.55466	57.49202	46.1051
1270	10	1	14	1	1	1	0	1	1	1	49	0	56.25	65.0205	58.78279	60.25992
1330	10	1	13	1	1	1	0	1	1	1	70	0	46.15385	65.45559	52.08874	57.20041
1319	10	1	14	1	1	1	1	1	1	1	67	0	56.25	74.98785	79.71874	76.95935
1295	10	1	14	1	1	1	0	1	1	1	78	0	30	22.47946	22.8421	15.5846
1353	10	1	14	1	1	1	1	1	1	1	54	0	52.94118	72.70547	56.96834	64.19384
1343	10	0	14	1	1	0	1	1	1	1	63	0	50	71.23306	53.6298	61.60453
1277	10	0	13	0	1	1	0	1	1	1	71	0	46.15385	68.73152	59.74026	63.07267
1261	10	0	14	1	1	0	0	1	1	1	55	0	46.15385	55.45179	44.92566	47.3364
1318	10	1	13	1	1	1	1	1	1	1	73	0	56.25	78.60793	61.52234	70.17697
1305	10	0	13	1	1	1	1	1	1	1	66	0	53.33334	77.2364	74.5621	75.80693
1294	10	0	14	1	1	1	0	1	1	1	67	0	56.25	90.68409	90.47123	92.19397
1314	10	1	14	1	0	0	0	1	1	1	53	0	30	32.41292	8.12444	14.50856
1260	10	1	13	1	1	0	1	1	1	1	78	0	50	79.48096	78.23004	79.04632
1291	10	0	13	1	1	0	0	1	1	1	62	0	50	88.21366	66.31918	78.61211
1321	10	0	14	1	1	1	1	1	1	1	72	0	56.25	78.43331	76.04163	77.2971
1266	10	1	13	1	0	0	1	1	1	1	68	0	50	81.32378	80.65489	81.41378
1264	10	1	13	1	1	0	1	1	1	1	68	0	30	56.58565	42.26088	46.72317
1272	10	0	13	1	1	1	1	1	1	1	51	0	52.94118	69.11777	64.6142	65.74284
1275	10	1	13	1	1	0	0	1	1	1	71	1	53.33334	73.80158	73.23535	72.98416
1331	10	1	14	1	1	0	1	1	1	1	52	0	56.25	52.87514	25.70075	36.14121
1282	10	0	13	1	1	0	0	1	1	1	78	0	56.25	61.71688	65.01861	61.2856
1265	10	0	13	1	0	1	1	1	1	1	57	0	56.25	90.58672	75.88944	84.8715
1288	10	0	13	1	1	1	0	1	1	1	76	0	50	74.65396	66.32561	70.07991
1284	10	0	13	1	1	0	0	1	1	1	63	0	52.94118	73.86617	73.51382	73.16348
1290	10	0	13	1	0	1	1	1	1	1	81	0	56.25	84.23357	67.68211	76.78546
1304	10	0	14	1	1	0	0	1	1	1	84	0	38.88889	74.7457	68.97591	71.45741
1271	10	1	14	0	1	1	1	1	1	1	69	0	56.25	64.69686	60.54004	60.93125
1285	10	1	13	0	1	0	0	1	1	1	81	1	56.25	70.99902	72.41102	70.80954
1300	10	0	12	1	1	1	0	1	1	1	85	0	56.25	62.7174	64.21913	61.51728
1307	10	0	13	1	1	1	1	1	1	1	74	0	46.15385	65.17232	78.55093	70.19926
1327	10	1	14	0	1	0	0	1	1	1	76	0	56.25	67.15313	45.52754	55.00174
1348	10	1	15	0	1	0	0	1	1	1	53	0	40	45.10745	43.8091	40.26896
1289	10	1	13	1	1	1	1	1	1	1	80	0	56.25	82.53704	80.84922	82.27427
1287	10	1	13	1	0	0	0	1	1	1	65	0	31.25	66.15994	67.39815	65.26728
1322	10	1	14	0	0	0	0	1	1	1	56	0	46.15385	52.90434	51.40483	48.95924
1293	10	1	14	1	1	0	0	1	1	1	53	0	33.33334	55.80047	72.30714	61.19082
1267	10	0	13	0	1	1	0	1	1	1	82	0	56.25	87.79401	81.57504	85.94479
1324	10	1	14	0	1	1	1	1	1	1	55	0	56.25	50.96171	36.15419	40.14218
1286	10	1	13	1	1	1	1	1	1	1	60	0	56.25	68.40067	72.55341	69.24488
1354	10	0	14	1	1	1	1	1	1	1	67	0	52.94118	82.56262	79.58215	81.65941
1317	10	1	13	0	1	0	1	1	1	1	59	0	50	58.88436	52.08774	53.06354
1349	10	1	13	1	1	0	0	1	1	1	47	0	30	60.38988	47.06155	51.50836
1292	10	1	13	1	1	1	0	1	1	1	65	0	30	63.50311	60.86622	60.34224
1310	10	1	13	1	1	1	1	1	1	1	80	0	56.25	73.03301	70.70714	71.24141
1296	10	1	14	0	1	0	1	1	1	1	74	0	56.25	79.98208	71.77052	76.14515
1345	10	0	14	1	0	0	0	1	1	1	55	0	56.25	72.71825	57.27285	64.35352
1328	10	1	13	1	1	1	0	1	1	1	73	0	56.25	39.33196	37.38581	33.43492
1329	10	0	13	1	1	0	1	1	1	1	75	0	53.33334	73.34626	70.34223	71.25688
1323	10	0	13	0	1	0	0	1	1	1	83	0	56.25	88.47276	72.62237	81.91396
1326	10	0	14	1	1	0	0	1	1	1	67	0	42.10526	51.80636	29.60154	37.41088
1339	10	0	13	0	1	0	0	1	1	1	80	0	50	64.35797	69.00463	64.93298
1279	10	1	14	0	1	0	0	1	1	1	66	0	46.15385	60.4007	50.86991	53.41159
1312	10	1	13	1	1	0	0	1	1	1	70	0	25	60.43612	44.80993	50.41625
1459	11	0	14	1	1	1	1	1	1	1	76	0	46.66667	65.89124	61.48986	62.15604
1569	11	0	13	1	1	1	0	1	1	1	72	0	56.25	75.08772	76.2468	75.29333
1549	11	0	14	0	0	0	0	1	1	1	72	0	41.17647	61.46427	70.89443	64.05252
1517	11	0	13	1	1	1	1	1	1	1	80	0	53.33334	75.04486	76.37056	75.32798
1528	11	0	13	1	0	0	0	1	1	1	72	0	56.25	81.93461	67.22187	75.10915
1487	11	1	13	1	0	1	0	1	1	1	79	0	56.25	58.5546	60.94822	57.26814
1476	11	0	13	1	1	1	0	1	1	1	73	0	56.25	63.16621	61.90887	60.64938
1495	11	1	14	1	1	0	1	1	1	1	63	1	46.15385	60.7512	46.91475	51.6627
1504	11	0	13	1	1	1	1	1	1	1	74	0	56.25	97.08604	90.2049	96.09117
1511	11	1	13	1	0	0	0	1	1	1	62	0	53.33334	85.09147	74.42053	80.68096
1561	11	0	14	0	1	0	0	1	1	1	75	0	30	59.81853	34.65472	44.97059
1572	11	0	13	1	0	0	0	1	1	1	77	0	46.15385	64.62437	50.33575	55.80426
1570	11	1	13	1	1	1	1	1	1	1	73	1	56.25	71.66301	52.43775	61.28158
1484	11	0	13	1	1	0	0	1	1	1	70	0	56.25	67.81696	61.69505	63.47041
1559	11	1	13	1	1	0	0	1	1	1	67	0	46.66667	46.32296	52.66455	45.44377
1503	11	0	13	0	0	0	0	1	1	1	68	1	46.66667	72.81177	56.32611	63.94095
1546	11	0	13	1	0	1	1	1	1	1	61	1	52.94118	70.12196	71.72707	69.91689
1507	11	1	14	1	1	1	1	1	1	1	80	0	46.15385	76.34281	63.33918	69.65587
1457	11	0	14	1	1	0	0	1	1	1	81	1	46.15385	81.91367	76.69839	79.81493
1545	11	1	13	1	0	0	0	1	1	1	77	0	50	81.07628	68.40903	75.16003
1501	11	1	14	0	1	0	0	1	1	1	56	0	28.57143	80.75786	55.81521	68.68834
1467	11	1	13	1	1	1	1	1	1	1	69	0	50	70.39529	67.40784	67.93813
1493	11	0	13	1	1	1	1	1	1	1	71	0	52.94118	73.85564	71.34898	72.07884
1469	11	1	13	1	1	0	0	1	1	1	66	0	46.15385	56.06171	53.56311	52.02144
1535	11	0	14	0	1	0	0	1	1	1	63	0	43.75	85.91009	77.25478	82.60759
1508	11	0	14	0	1	0	0	1	1	1	72	0	56.25	74.93228	72.41177	73.28579
1463	11	0	14	1	1	1	1	1	1	1	67	0	50	63.06546	67.1711	63.20635
1497	11	0	13	1	1	0	1	1	1	1	71	0	56.25	68.12038	68.7084	67.15378
1483	11	1	13	1	1	0	1	1	1	1	61	0	50	74.03799	76.216	74.61723
1567	11	0	14	1	1	1	0	1	1	1	76	0	56.25	86.42407	70.02004	79.32851
1486	11	1	14	1	1	0	0	1	1	1	78	0	50	80.45213	72.56213	76.83523
1521	11	1	13	0	0	1	0	1	1	1	70	1	56.25	75.47247	69.76659	72.30861
1500	11	0	13	0	1	0	0	1	1	1	75	0	50	75.5463	57.11941	66.05727
1509	11	0	13	1	1	0	0	1	1	1	81	0	56.25	81.14807	72.4991	77.24191
1562	11	1	14	0	1	1	0	1	1	1	74	0	42.85714	72.19377	50.88555	60.84274
1560	11	1	14	1	0	0	0	1	1	1	61	0	56.25	68.59928	66.94473	66.57698
1525	11	0	14	1	1	0	0	1	1	1	76	0	30	64.95463	54.35636	58.01426
1464	11	0	13	1	1	1	1	1	1	1	76	0	50	53.22158	64.54189	55.7007
1480	11	1	13	1	0	0	0	1	1	1	54	0	52.94118	61.617	41.71999	49.6209
1502	11	1	14	1	1	1	1	1	1	1	72	0	56.25	92.97865	76.71612	86.7888
1526	11	1	14	0	0	0	0	1	1	1	69	0	47.05882	69.68602	73.2806	70.41608
1539	11	1	14	1	1	1	1	1	1	1	75	0	56.25	62.36769	57.21222	57.80798
1496	11	1	14	1	1	0	0	1	1	1	63	0	40	85.02379	72.48027	79.67218
1538	11	0	13	1	1	1	0	1	1	1	72	0	53.33334	96.23978	84.38303	92.65941
1498	11	1	13	1	1	0	0	1	1	1	70	1	46.15385	63.144	44.44939	51.94123
1533	11	1	13	1	1	0	0	1	1	1	68	0	31.57895	83.8685	64.15324	74.79842
1527	11	1	13	1	1	0	0	1	1	1	79	0	42.85714	47.0083	44.15268	41.63658
1548	11	1	13	1	1	0	0	1	1	1	73	0	53.33334	82.73012	60.66479	72.34473
1550	11	1	14	1	1	0	0	1	1	1	81	1	56.25	72.39927	57.72396	64.37737
1542	11	0	13	0	0	0	0	1	1	1	62	1	42.85714	65.59526	47.39989	54.95347
1547	11	1	14	1	0	0	0	1	1	1	73	0	50	76.87844	62.17715	69.41438
1499	11	0	13	1	1	0	0	1	1	1	69	1	56.25	71.70677	58.11916	64.13825
1510	11	0	13	1	0	0	0	1	1	1	83	1	30	58.10158	64.11313	58.55899
1475	11	0	14	0	1	0	0	1	1	1	67	0	46.15385	74.56643	68.65855	71.18654
1575	11	0	13	1	1	1	0	1	1	1	67	0	36.84211	58.80068	56.22551	55.07131
1519	11	1	14	1	0	1	0	1	1	1	78	0	56.25	27.98951	24.71392	19.98509
1543	11	1	14	1	0	0	0	1	1	1	71	0	42.85714	57.5512	61.61713	56.96963
1537	11	1	13	1	1	1	0	1	1	1	77	1	56.25	60.79109	52.16363	54.30156
1458	11	1	14	1	1	1	0	1	1	1	81	0	41.17647	46.28044	34.70443	36.47354
1529	11	0	13	1	1	0	0	1	1	1	67	0	50	80.74889	67.46272	74.48272
1520	11	1	13	0	0	0	0	1	1	1	83	0	56.25	59.18758	62.4595	58.41915
1557	11	1	13	1	0	0	1	1	1	1	46	0	44.44445	65.39068	72.68787	67.41713
1516	11	0	13	1	1	0	1	1	1	1	66	1	50	71.95076	55.54519	63.0101
1471	11	1	13	1	1	0	0	1	1	1	68	0	56.25	70.09139	38.45127	53.32756
1558	11	0	13	1	1	1	0	1	1	1	76	0	52.94118	81.03107	82.73959	82.26764
1472	11	1	13	1	1	1	1	1	1	1	76	0	56.25	80.94701	66.08476	73.92125
1479	11	0	13	0	0	0	1	1	1	1	77	0	50	75.39192	66.25744	70.5105
1534	11	0	13	1	1	1	0	1	1	1	85	0	56.25	79.17829	70.48175	74.99744
1531	11	1	14	1	1	0	0	1	1	1	72	0	56.25	81.84583	58.91934	70.91893
1468	11	1	14	1	0	1	0	1	1	1	71	0	40	61.80766	48.01997	52.87806
1571	11	0	14	0	1	0	0	1	1	1	72	0	50	64.1954	58.10676	59.40391
1541	11	1	13	1	1	1	0	1	1	1	82	0	30	69.4872	42.4797	54.95325
1485	11	0	14	1	1	0	0	1	1	1	70	0	56.25	67.09113	57.4334	60.89138
1482	11	1	14	1	0	0	0	1	1	1	70	1	50	40.70218	28.81253	30.02826
1513	11	1	13	1	0	1	0	1	1	1	48	0	56.25	51.06921	33.19129	38.73444
1565	11	0	14	1	0	1	1	1	1	1	65	0	53.33334	82.59983	67.94177	75.88638
1473	11	0	14	1	1	1	1	1	1	1	70	0	46.66667	95.96603	90.67886	95.62218
1466	11	0	13	1	1	1	0	1	1	1	71	0	50	80.68768	70.93646	76.17398
1470	11	1	13	1	1	1	0	1	1	1	73	0	46.15385	75.97172	67.43479	71.46173
1490	11	1	13	1	1	1	0	1	1	1	57	0	46.15385	78.70927	73.77213	76.34068
1491	11	1	13	1	0	0	0	1	1	1	78	0	56.25	77.36449	75.65295	76.43077
1454	11	0	13	1	1	1	1	1	1	1	76	0	46.15385	76.81202	54.91713	65.75735
1544	11	0	14	1	1	0	0	1	1	1	57	0	36.84211	51.18072	32.0645	38.24353
1477	11	1	13	1	1	1	0	1	1	1	75	0	53.33334	77.60448	73.93168	75.7247
1522	11	0	13	1	1	1	1	1	1	1	65	0	53.33334	72.6782	72.42181	71.87191
1462	11	0	14	1	1	1	1	1	1	1	68	0	35.29412	82.65652	60.71063	72.32123
1554	11	0	13	0	0	0	1	1	1	1	74	0	56.25	71.59493	78.36829	74.15115
1556	11	1	13	1	1	1	0	1	1	1	81	0	52.94118	85.49046	77.09728	82.26502
1514	11	0	13	1	1	1	1	1	1	1	57	0	46.15385	82.52761	81.60832	82.64634
1474	11	1	13	1	1	1	1	1	1	1	76	0	56.25	93.76865	78.92165	88.38435
1488	11	1	13	1	1	0	1	1	1	1	72	0	46.15385	86.57622	56.04175	72.46362
1456	11	1	14	0	0	1	1	1	1	1	63	1	56.25	56.74593	48.34824	49.85534
1568	11	1	13	1	1	0	1	1	1	1	65	0	47.36842	68.91071	65.8942	66.24989
1576	11	1	13	1	0	0	0	1	1	1	46	0	36.36364	53.02137	42.51811	44.60766
1506	11	0	14	1	1	1	1	1	1	1	77	0	50	94.17324	80.35974	89.35515
1540	11	0	13	0	1	1	1	1	1	1	77	0	56.25	62.86954	69.52341	64.25438
1461	11	0	13	1	1	1	1	1	1	1	83	0	46.66667	83.99876	76.43223	80.99488
1465	11	0	13	1	1	1	0	1	1	1	70	0	53.33334	80.87126	80.76083	81.1817
1489	11	1	13	1	0	0	0	1	1	1	71	0	56.25	90.77572	76.44183	85.26553
1455	11	0	14	0	0	0	0	1	1	1	71	0	56.25	77.07207	64.7823	70.83353
1566	11	1	13	1	1	1	0	1	1	1	68	0	53.33334	91.05109	80.73609	87.57726
1573	11	1	14	1	1	0	1	1	1	1	53	0	50	93.25906	86.75187	91.96272
1574	11	1	13	1	0	0	0	1	1	1	64	0	42.85714	54.16811	49.27463	48.69398
1518	11	1	13	1	1	0	1	1	1	1	71	0	30	93.64505	84.14305	90.90661
1552	11	1	13	1	0	0	0	1	1	1	66	0	46.66667	82.88409	69.30183	76.74257
1563	11	1	13	1	1	0	0	1	1	1	73	0	42.85714	79.89221	80.93285	80.65108
1515	11	1	14	1	1	0	0	1	1	1	62	1	56.25	60.62209	52.83218	54.52808
1494	11	0	13	0	1	0	0	1	1	1	81	0	56.25	88.93245	76.54072	84.1545
1492	11	1	14	1	1	1	0	1	1	1	76	0	47.36842	49.36035	33.98384	38.05342
1481	11	1	14	1	0	0	1	1	1	1	81	0	56.25	66.71828	77.40493	70.60174
1512	11	1	14	1	1	0	0	1	1	1	64	1	56.25	72.04482	56.94234	63.76503
1555	11	1	14	0	1	1	1	1	1	1	79	0	46.15385	48.55755	52.15685	46.59755
1505	11	0	14	1	1	1	0	1	1	1	75	0	50	42.67008	46.96847	40.30796
1530	11	0	14	1	1	0	0	1	1	1	75	1	56.25	73.61048	60.7977	66.67039
1536	11	1	14	1	1	1	1	1	1	1	69	0	50	73.92907	72.69964	72.79765
1523	11	1	14	1	1	1	1	1	1	1	77	0	50	83.22265	78.83121	81.70094
1553	11	0	13	1	1	0	0	1	1	1	62	1	46.66667	79.32049	66.96758	73.33702
1551	11	0	13	1	1	1	0	1	1	1	75	0	47.05882	71.44425	62.63223	66.22034
1524	11	0	13	1	0	0	0	1	1	1	65	0	53.33334	71.58052	64.03696	67.00562
1760	12	0	13	0	0	0	0	0	1	0	75	0	56.25	79.36436	54.43967	67.12622
1746	12	1	14	0	1	0	0	0	1	0	73	1	53.33334	58.15948	38.71741	45.94933
1758	12	1	14	1	0	0	0	0	1	0	67	0	50	51.44176	22.02913	33.41061
1751	12	0	14	0	0	0	0	0	1	0	72	0	56.25	68.2574	63.75888	64.77536
1721	12	0	15	0	0	0	0	0	1	0	71	0	50	81.24232	78.84766	80.46259
1731	12	1	14	0	0	0	0	0	1	0	65	1	33.33334	65.85458	55.90838	59.35361
1695	12	0	14	0	0	0	0	0	1	0	74	0	56.25	70.11311	67.11077	67.61258
1719	12	1	13	1	0	0	0	0	1	0	61	0	56.25	77.00505	59.29411	68.05843
1740	12	1	14	1	0	0	1	0	1	0	61	1	50	49.00803	45.29582	43.46459
1707	12	0	13	1	0	0	0	0	1	0	62	0	30	34.10176	32.02966	27.47552
1754	12	1	13	0	0	0	0	0	1	0	71	0	53.33334	63.85158	44.1876	52.25628
1705	12	0	14	1	1	0	0	0	1	0	78	1	46.15385	54.97689	46.0928	47.61866
1736	12	0	14	0	0	0	0	0	1	0	76	0	46.15385	70.7756	62.93484	65.95013
1728	12	1	14	0	0	0	0	0	1	0	60	0	50	58.7324	67.11653	60.45164
1739	12	0	13	0	1	0	0	0	1	0	72	0	46.66667	82.49525	66.22733	74.96682
1690	12	1	16	0	1	0	0	0	1	0	78	0	30	45.22766	18.02664	27.50595
1766	12	1	13	1	0	0	0	0	1	0	74	0	42.85714	41.36297	61.41775	46.68037
1765	12	1	14	1	0	0	0	0	1	0	68	0	35.29412	75.11446	66.74071	70.57649
1713	12	0	13	0	0	0	0	0	1	0	72	0	50	65.90386	42.41834	52.6671
1708	12	0	13	0	0	0	0	0	1	0	58	0	30	64.87472	35.33849	48.49379
1687	12	0	14	0	0	0	0	0	1	0	54	1	53.33334	37.4184	25.90999	26.51587
1762	12	1	13	1	1	0	0	0	1	0	82	0	45	43.89333	41.23514	38.22298
1718	12	1	13	1	0	0	0	0	1	0	80	0	53.33334	64.17976	59.08714	59.88225
1750	12	1	13	0	0	0	0	0	1	0	68	0	38.46154	52.32054	52.51916	49.14666
1688	12	1	13	0	1	0	0	0	1	0	70	0	53.33334	46.22878	31.80419	34.99682
1727	12	0	13	0	0	1	0	0	1	0	69	0	53.33334	78.89211	58.93678	69.06834
1700	12	0	15	0	0	0	0	0	1	0	69	0	30	53.55637	30.09809	38.75972
1730	12	1	13	0	0	0	0	0	1	0	66	1	42.85714	41.63702	32.29106	32.3489
1752	12	0	13	0	0	0	0	0	1	0	80	0	56.25	73.52259	62.8104	67.61731
1726	12	1	13	0	0	0	0	0	1	0	73	0	50	57.68225	56.66784	54.58756
1685	12	1	14	1	0	0	0	0	1	0	64	0	42.85714	35.70462	27.47083	26.21434
1706	12	1	14	0	0	0	0	0	1	0	61	0	24	58.16529	37.82201	45.50711
1704	12	0	14	0	0	0	0	0	1	0	76	0	56.25	73.3216	53.2104	62.71036
1716	12	1	14	0	0	1	1	0	1	0	52	0	42.85714	60.12165	36.10557	45.88386
1722	12	1	13	1	1	0	0	0	1	0	51	0	31.57895	63.14085	44.86304	52.14524
1723	12	1	13	0	0	0	0	0	1	0	75	1	56.25	73.77044	62.51922	67.62833
1729	12	0	14	1	0	0	0	0	1	0	74	0	56.25	61.82039	50.48262	54.11239
1689	12	1	14	0	0	0	0	0	1	0	65	0	53.33334	44.33225	19.8077	27.82922
1734	12	0	14	0	1	0	0	0	1	0	78	0	56.25	74.17517	58.94723	66.10438
1744	12	0	14	1	0	0	0	0	1	0	72	0	50	77.0921	62.75401	69.83613
1763	12	1	14	0	0	0	0	0	1	0	72	0	56.25	60.94604	35.10407	45.90408
1735	12	1	14	0	0	0	0	0	1	0	82	0	56.25	70.37924	63.82979	66.14629
1712	12	0	14	0	0	0	0	0	1	0	68	0	46.66667	60.90755	48.74679	52.67341
1755	12	1	14	1	0	0	0	0	1	0	69	0	53.33334	58.26811	35.92997	44.62968
1686	12	0	14	0	0	0	0	0	1	0	77	0	56.25	74.06641	47.98124	60.57527
1745	12	0	13	0	1	0	0	0	1	0	78	0	56.25	66.39101	51.99189	57.741
1741	12	1	13	0	0	0	0	0	1	0	63	0	40	44.32038	25.12846	30.47128
1747	12	1	14	0	0	0	0	0	1	0	73	0	56.25	51.19978	44.19466	44.29589
1724	12	0	14	1	0	0	0	0	1	0	53	0	46.15385	69.10609	71.68163	69.25481
1725	12	0	13	0	0	0	0	0	1	0	67	0	46.66667	59.51131	40.52686	47.70131
1756	12	1	13	0	1	0	0	0	1	0	61	0	37.5	63.92285	42.80292	51.61162
1709	12	1	13	1	1	0	0	0	1	0	75	0	56.25	73.17446	73.65776	72.79975
1732	12	0	13	0	1	0	0	0	1	0	67	0	50	67.24855	58.07793	61.31141
1742	12	0	14	0	1	0	0	0	1	0	74	0	46.15385	55.95502	25.833	38.14575
1698	12	0	14	0	1	0	0	0	1	0	76	0	56.25	50.18367	43.19357	43.15776
1702	12	0	14	0	0	0	0	0	1	0	62	0	42.85714	45.65466	31.10234	34.28593
1684	12	0	14	0	0	0	0	0	1	0	70	0	56.25	65.35427	42.22158	52.22316
1710	12	1	13	1	0	0	0	0	1	0	69	0	40	54.10941	31.26167	39.68727
1703	12	0	13	1	1	0	0	0	1	0	69	0	36.36364	62.86537	36.78088	47.94722
1720	12	1	14	0	0	0	0	0	1	0	75	0	46.15385	53.54148	34.40212	40.8936
1733	12	1	14	0	1	0	0	0	1	0	65	0	53.33334	73.65879	57.47218	65.04482
1748	12	1	14	0	0	0	0	0	1	0	62	0	53.33334	47.52665	39.15669	39.47505
1715	12	0	13	1	0	0	0	0	1	0	70	0	46.15385	50.0362	35.71323	39.34002
1717	12	1	13.54538	0	0	0	0	0	1	0	50	0	56.25	42.728	36.13979	34.95215
1714	12	1	14	0	0	0	0	0	1	0	79	0	46.15385	53.7168	34.99657	41.29997
1753	12	0	13	0	0	0	0	0	1	0	74	0	56.25	87.52901	69.1486	79.59009
1711	12	1	13	1	0	0	0	0	1	0	72	0	46.15385	86.89381	73.14692	81.18127
1693	12	0	13	1	0	0	1	0	1	0	74	0	42.85714	60.09895	37.35405	46.49127
1761	12	0	13	0	1	0	0	0	1	0	82	0	56.25	76.79147	57.15012	66.85637
1749	12	1	13	1	0	0	0	0	1	0	70	0	46.15385	68.0324	49.1583	57.36319
1694	12	0	14	1	0	0	0	0	1	0	83	0	56.25	91.13855	74.11073	84.33313
1759	12	1	13	0	0	0	0	0	1	0	57	1	46.15385	55.64448	38.87344	44.44392
1701	12	0	13	0	0	0	0	0	1	0	71	1	46.15385	69.00388	50.17325	58.4801
1691	12	1	14	1	0	0	0	0	1	0	68	0	46.15385	54.04236	28.68284	38.3609
1757	12	1	14	1	0	0	0	0	1	0	59	0	52.94118	94.38821	67.15913	82.91706
1743	12	1	13	0	1	1	0	0	1	0	70	0	35	48.03161	52.44281	46.40889
1683	12	1	14	0	0	0	0	0	1	0	57	0	56.25	60.16651	54.23087	54.93781
1692	12	1	13	0	0	0	1	0	1	0	75	0	56.25	45.41952	31.17517	34.17419
1860	13	0	13	0	0	0	0	1	1	0	73	0	56.25	76.25334	61.7825	68.82438
1894	13	1	14	1	0	0	0	1	1	0	50	0	46.15385	69.45632	43.65379	55.51846
1842	13	1	15	0	0	0	0	1	1	0	67	0	40.90909	61.16197	55.19076	56.04241
1829	13	1	13	0	0	0	0	1	1	0	82	0	56.25	74.15089	71.27425	72.22749
1833	13	1	14	0	0	0	0	1	1	0	53	0	28.57143	46.11435	55.08541	46.51795
1852	13	0	14	0	0	0	0	1	1	0	72	0	50	56.75534	55.40111	53.37332
1880	13	0	14	0	0	0	0	1	1	0	56	0	46.15385	61.12637	55.3161	56.08241
1853	13	1	14	1	0	0	0	1	1	0	73	0	56.25	56.05032	48.31285	49.39985
1856	13	0	13	0	1	0	0	1	1	0	66	0	50	73.01553	69.41733	70.58814
1845	13	1	15	0	1	0	0	1	1	0	49	0	15.78947	53.85854	45.85429	46.79592
1865	13	1	12	0	0	0	0	1	1	0	81	0	53.33334	89.28006	73.44505	82.83179
1899	13	0	13	0	0	0	0	1	1	0	74	0	50	80.26936	79.13297	79.99222
1843	13	0	15	0	1	0	0	1	1	0	66	0	46.15385	65.80507	55.10364	58.92171
1848	13	1	15	0	0	0	0	1	1	0	64	0	47.36842	62.37638	57.38755	57.90076
1863	13	1	13	0	0	0	0	1	1	0	62	0	46.15385	65.579	62.17616	62.30125
1817	13	1	14	1	0	0	0	1	1	0	74	0	53.33334	65.93465	66.18402	64.52087
1832	13	0	13	1	0	0	0	1	1	0	71	0	56.25	65.83953	67.78381	65.25764
1895	13	0	14	0	1	0	0	1	1	0	69	0	50	65.35239	58.96062	60.55739
1815	13	1	13	1	0	0	0	1	1	0	76	0	56.25	72.79558	69.12433	70.30378
1875	13	1	15	0	0	0	0	1	1	0	68	0	46.15385	49.4255	45.98934	44.07271
1846	13	0	13	0	0	0	0	1	1	0	77	0	50	71.54147	58.73459	64.34067
1886	13	1	13	0	0	0	0	1	1	0	77	0	56.25	60.52615	42.92294	49.53327
1883	13	0	13	0	1	0	0	1	1	0	59	0	50	71.40963	59.90229	64.83914
1825	13	1	13	1	0	0	0	1	1	0	56	0	53.33334	64.91093	62.94644	62.26429
1820	13	1	14	0	0	0	0	1	1	0	71	0	50	63.7688	60.03171	60.09393
1877	13	1	15	0	1	0	0	1	1	0	73	0	50	45.89941	38.45411	38.1009
1809	13	1	13	1	0	0	0	1	1	0	81	0	47.05882	53.13247	65.27329	56.00882
1811	13	0	13.54538	0	0	0	0	1	1	0	57	0	30	51.7416	48.12717	46.59518
1844	13	1	15	0	1	0	0	1	1	0	54	0	50	49.40266	54.10853	48.10139
1870	13	1	13	0	1	0	0	1	1	0	72	0	56.25	60.85706	61.06008	58.77317
1810	13	1	14	1	0	0	0	1	1	0	48	0	50	56.84499	60.09771	55.76848
1873	13	0	13	0	0	0	0	1	1	0	69	0	53.33334	60.41217	57.79591	56.8677
1836	13	1	12	0	0	0	0	1	1	0	81	0	56.25	80.01356	83.51793	82.01472
1822	13	1	13	0	0	0	0	1	1	0	49	0	44.44445	51.50593	56.44435	50.58848
1839	13	0	13	0	1	0	0	1	1	0	55	0	46.15385	53.66953	43.83467	45.67125
1858	13	0	12	0	0	0	0	1	1	0	66	0	56.25	80.951	75.12478	78.42535
1871	13	0	14	1	1	0	0	1	1	0	66	0	41.66666	54.20869	36.1218	42.16993
1898	13	1	13	0	0	0	0	1	1	0	66	0	53.33334	75.75445	65.09447	70.15957
1876	13	1	15	0	0	0	0	1	1	0	74	0	42.10526	44.76353	33.46371	34.90087
1850	13	0	13	0	0	0	0	1	1	0	61	0	41.66666	68.26251	61.30971	63.55898
1837	13	1	15	1	0	0	0	1	1	0	63	0	56.25	11.74642	56.15843	25.41875
1849	13	1	13.54538	0	0	0	0	1	1	0	48	0	45	48.41649	59.0202	49.92645
1869	13	1	14	1	0	0	0	1	1	0	64	0	46.15385	55.06537	54.04398	51.63374
1813	13	0	13	0	0	0	0	1	1	0	69	0	53.33334	60.84349	59.79735	58.13584
1807	13	0	14	0	0	0	0	1	1	0	60	0	30	50.20156	49.3032	46.2114
1861	13	1	13	0	0	0	0	1	1	0	71	0	47.36842	65.73416	61.83323	62.22816
1893	13	1	13	0	0	0	0	1	1	0	86	0	56.25	78.43251	65.01672	71.80662
1818	13	0	13	0	0	0	0	1	1	0	62	0	30	60.62197	65.31542	60.74419
1879	13	1	14	0	0	0	0	1	1	0	78	0	56.25	50.94076	52.8466	48.44118
1821	13	0	15	0	0	0	0	1	1	0	72	0	30	52.88878	50.37745	48.43785
1867	13	1	14	1	0	0	0	1	1	0	70	0	56.25	71.99515	61.10688	65.80755
1826	13	0	14	0	0	0	0	1	1	0	68	0	56.25	63.55082	62.16385	61.01845
1823	13	0	13	0	0	0	0	1	1	0	67	1	53.33334	49.6344	51.87193	47.13351
1831	13	1	14	0	1	0	0	1	1	0	74	0	41.66666	48.00446	46.33004	43.34787
1868	13	0	14	0	0	0	0	1	1	0	60	0	50	55.94823	59.40006	54.85659
1841	13	1	14	0	1	0	0	1	1	0	69	0	46.66667	61.10534	56.08608	56.45259
1862	13	0	13	0	0	0	0	1	1	0	67	0	46.15385	79.33591	72.67252	76.18758
1884	13	1	13	0	0	0	0	1	1	0	74	0	40	73.00938	57.67602	64.73754
1851	13	1	14	0	0	0	0	1	1	0	60	0	50	58.98927	64.69666	59.40834
1891	13	1	13	0	0	0	0	1	1	0	75	0	46.15385	75.61037	76.38486	75.69107
1857	13	1	13	0	0	0	0	1	1	0	57	1	46.15385	66.80547	59.23251	61.60746
1855	13	1	13	1	0	0	0	1	1	0	63	0	33.33334	73.82553	57.21741	65.02291
1896	13	1	15	0	1	0	0	1	1	0	77	0	56.25	73.45808	63.81956	68.07922
1885	13	1	13	1	0	0	0	1	1	0	80	0	53.33334	74.80511	54.00382	64.03928
1872	13	1	13	0	1	0	0	1	1	0	78	0	53.33334	60.4507	44.93978	50.49008
1847	13	0	14	0	0	0	0	1	1	0	69	0	47.36842	59.01314	68.74902	61.44128
1859	13	1	13	0	0	0	0	1	1	0	71	0	53.33334	71.24837	65.07684	67.31437
1874	13	1	15	0	0	0	0	1	1	0	70	0	30	60.65866	43.17632	49.74285
1864	13	0	12	0	0	0	0	1	1	0	59	0	50	75.21586	57.16014	65.86956
1866	13	1	14	0	1	0	0	1	1	0	73	0	50	66.47968	59.04904	61.31101
1828	13	0	13	0	1	0	0	1	1	0	67	0	31.57895	40.87312	47.1699	39.27714
1835	13	1	13.54538	1	0	1	0	1	1	0	85	0	50	58.5426	53.1031	53.35403
1834	13	0	13	1	0	0	1	1	1	0	80	0	56.25	72.64977	71.10329	71.19744
1888	13	0	13	0	0	0	0	1	1	0	71	0	56.25	68.74731	56.65029	61.54393
1881	13	0	14	0	0	0	0	1	1	0	71	0	41.66666	46.2732	53.66853	45.9124
1827	13	1	14	0	0	0	0	1	1	0	63	0	56.25	31.54511	65.47424	42.52032
1897	13	0	12	0	0	0	0	1	1	0	68	0	56.25	65.95084	75.16998	69.00574
1824	13	0	13.54538	1	0	0	0	1	1	0	74	0	50	52.52482	64.55735	55.2698
1819	13	1	14	0	0	0	0	1	1	0	69	0	50	53.645	40.39249	43.94174
1812	13	1	14	0	0	0	0	1	1	0	71	0	56.25	68.00156	66.28983	65.87463
1854	13	0	13	0	0	0	0	1	1	0	66	0	50	63.67926	66.02342	63.02121
1878	13	0	15	0	0	0	0	1	1	0	64	0	41.66666	26.67724	44.55066	29.037
1889	13	1	13	0	1	0	0	1	1	0	74	0	50	67.24718	73.77096	69.12508
1887	13	1	13	0	0	0	0	1	1	0	73	0	50	68.83707	68.98088	67.74059
1816	13	0	14	0	1	0	0	1	1	0	69	0	53.33334	47.76722	59.7244	49.86842
1892	13	0	14	0	0	0	0	1	1	0	76	0	56.25	71.29231	75.49003	72.5274
2006	14	1	13	0	0	1	1	1	1	1	75	0	46.15385	50.96997	58.9343	51.49101
2008	14	1	13	0	1	0	0	1	1	1	82	0	56.25	75.04114	75.73621	75.00975
2065	14	1	14	0	0	0	0	1	1	1	72	0	46.15385	48.29143	38.86122	39.80933
2088	14	1	14	1	0	0	0	1	1	1	52	1	38.46154	56.69031	50.94009	51.11097
2086	14	0	13	0	0	0	0	1	1	1	69	0	56.25	58.98272	63.44394	58.78041
2060	14	0	13	0	0	0	0	1	1	1	68	1	56.25	59.35981	58.23235	56.4226
2004	14	0	12	1	1	1	1	1	1	1	83	0	56.25	79.47528	78.07504	78.96555
2083	14	1	14	0	0	0	0	1	1	1	63	1	50	64.01905	54.88972	57.69094
2063	14	1	14	1	1	1	0	1	1	1	71	0	50	67.40755	71.60779	68.14885
2009	14	1	14	0	0	0	0	1	1	1	64	0	30	65.854	44.85633	53.84973
2077	14	1	14	1	0	0	0	1	1	1	72	0	50	73.03244	66.67307	69.23224
2012	14	1	13	0	0	1	0	1	1	1	78	0	42.10526	68.91161	49.67938	58.1761
2053	14	1	14	1	0	0	0	1	1	1	64	0	36.36364	60.10078	42.23484	48.92287
2069	14	1	13	1	0	0	0	1	1	1	55	1	56.25	70.29835	59.58333	63.9808
2001	14	1	13	1	0	0	0	1	1	1	71	0	46.15385	73.19981	60.82504	66.4255
2032	14	0	13	0	1	0	0	1	1	1	74	0	50	75.81921	66.04035	70.67135
2038	14	1	13	0	0	0	0	1	1	1	71	0	41.66666	71.30813	68.1552	68.88489
2039	14	1	14	1	1	0	0	1	1	1	56	0	30	23.10052	26.00661	17.55134
2036	14	0	13	1	1	1	0	1	1	1	81	0	56.25	82.75296	68.91209	76.46594
2025	14	0	13.54538	1	0	0	0	1	1	1	78	0	53.33334	71.84613	62.20059	66.25837
2007	14	0	13	0	1	1	0	1	1	1	80	0	56.25	92.37029	90.53446	93.28687
2075	14	1	13	0	1	0	0	1	1	1	65	0	53.33334	70.71988	67.37676	68.12697
2022	14	0	14	0	0	1	0	1	1	1	67	0	32	42.92929	29.0179	31.53242
2057	14	0	13	1	0	1	0	1	1	1	67	0	53.33334	73.0619	85.29346	78.52303
2029	14	0	14	0	0	0	1	1	1	1	69	0	56.25	72.29545	63.09163	66.98491
2078	14	0	14	0	0	0	0	1	1	1	70	0	56.25	56.79973	45.43489	48.43847
2013	14	0	13	0	0	0	0	1	1	1	70	0	50	74.62995	66.58533	70.19413
2071	14	1	13	1	0	0	0	1	1	1	68	1	56.25	59.62074	60.27276	57.60289
2062	14	0	13	0	0	0	0	1	1	1	60	1	50	55.7972	70.41698	60.24753
1998	14	1	13	1	0	0	0	1	1	1	65	0	56.25	75.15018	70.31876	72.3807
2072	14	1	13	0	1	0	0	1	1	1	70	1	50	55.64938	62.89724	56.40994
2015	14	0	13	0	1	0	0	1	1	1	56	0	37.5	61.0359	53.57972	55.16081
2037	14	1	13	0	0	0	0	1	1	1	78	0	53.33334	75.73496	79.60143	77.37122
2094	14	1	14	0	0	0	0	1	1	1	75	0	53.33334	66.75832	45.03215	54.50653
2049	14	1	13.54538	0	0	1	0	1	1	1	69	0	53.33334	68.59566	61.58783	63.90718
1996	14	1	13	0	0	0	0	1	1	1	61	0	56.25	78.51256	75.64365	77.14881
2074	14	1	13	1	1	0	0	1	1	1	69	1	56.25	63.25344	60.95626	60.22992
2026	14	1	13	0	0	0	0	1	1	1	77	0	53.33334	70.06134	62.81335	65.44004
2045	14	1	13	0	0	0	0	1	1	1	64	0	56.25	79.5873	68.28868	74.16283
2091	14	0	14	0	0	0	0	1	1	1	62	0	56.25	70.74791	80.38029	74.61988
2068	14	1	13	1	0	0	0	1	1	1	70	0	56.25	60.76155	51.46186	53.93351
2093	14	1	13	1	0	0	0	1	1	1	77	1	53.33334	51.89016	35.28303	40.29281
2087	14	0	13	1	0	0	0	1	1	1	73	0	56.25	56.55143	69.12681	60.07984
2058	14	1	13	1	1	0	0	1	1	1	68	1	46.15385	55.72544	41.41597	45.76096
1999	14	1	13	0	1	0	0	1	1	1	69	0	56.25	68.47797	63.311	64.69117
2018	14	0	13	0	0	0	0	1	1	1	62	0	56.25	59.51855	65.57639	60.17957
1997	14	0	13	1	1	0	0	1	1	1	64	0	44.44445	61.09813	65.35473	61.06349
2005	14	0	12	1	0	0	0	1	1	1	82	0	56.25	70.33956	72.18809	70.28342
2024	14	1	12	0	0	0	0	1	1	1	62	1	42.85714	57.27362	55.29631	53.64738
2017	14	1	13	1	1	1	0	1	1	1	66	0	56.25	79.00875	81.66135	80.45773
2042	14	1	14	0	0	0	0	1	1	1	69	0	56.25	64.9963	60.06438	60.88287
2066	14	0	13	1	0	0	0	1	1	1	73	0	56.25	87.37517	83.54994	86.66457
2020	14	1	13	1	1	1	1	1	1	1	78	0	56.25	76.00864	72.49767	74.0061
2089	14	0	13	0	0	0	0	1	1	1	80	0	56.25	64.05183	68.35043	64.41449
2048	14	0	13	0	0	0	1	1	1	1	69	1	56.25	64.36281	45.24577	53.10501
2043	14	1	14	0	1	0	0	1	1	1	70	0	56.25	71.87866	67.02516	68.6813
2046	14	0	13	0	0	0	0	1	1	1	73	1	46.15385	64.31186	48.52287	54.7048
2031	14	0	14	1	1	0	0	1	1	1	73	0	56.25	70.56818	76.31409	72.48193
2021	14	0	13	0	0	0	0	1	1	1	72	0	50	58.79626	67.89853	60.88125
2073	14	1	13	0	0	0	0	1	1	1	75	0	56.25	73.19715	77.55091	74.75267
2096	14	1	13	0	0	0	0	1	1	1	72	0	42.85714	51.85287	42.0144	43.6213
2019	14	1	13	1	1	0	1	1	1	1	73	0	46.15385	85.66277	68.48603	78.08542
2010	14	0	13	0	1	1	0	1	1	1	64	1	56.25	91.17456	86.95141	90.74997
2061	14	1	12	0	1	0	0	1	1	1	72	1	56.25	56.24523	45.24567	47.9952
2041	14	0	13	0	0	0	0	1	1	1	55	0	50	68.46915	64.84202	65.448
2056	14	1	13	1	1	0	1	1	1	1	70	0	50	64.79408	58.82522	60.13853
2016	14	1	13	0	1	1	0	1	1	1	71	1	37.5	55.83103	58.3576	54.26372
2059	14	1	13	0	0	0	0	1	1	1	74	1	53.33334	73.51689	80.4257	76.38548
2014	14	0	13	1	0	0	0	1	1	1	73	0	56.25	69.2486	59.94864	63.50193
2090	14	0	13	0	0	0	0	1	1	1	64	0	53.33334	71.52013	65.49143	67.69188
2011	14	1	14	1	0	0	0	1	1	1	79	0	45	64.70791	55.27687	58.31734
2002	14	0	13	1	1	1	1	1	1	1	72	0	56.25	75.96147	80.61494	78.01849
2028	14	0	13	0	1	0	0	1	1	1	73	0	56.25	79.134	74.97316	77.20611
2055	14	0	14	0	0	0	0	1	1	1	55	0	52.94118	58.49004	54.55165	54.04226
2054	14	0	13	0	0	0	0	1	1	1	64	1	56.25	53.16562	68.75511	57.76349
2076	14	1	13	1	0	0	0	1	1	1	69	0	53.33334	66.30386	61.71123	62.526
2047	14	0	13	1	0	0	0	1	1	1	72	0	56.25	65.27828	64.48701	63.26267
2070	14	0	13	0	0	0	0	1	1	1	74	0	46.15385	73.33013	68.35576	70.25754
2067	14	0	13	0	0	0	0	1	1	1	76	0	50	70.75409	79.25275	74.06229
2034	14	0	14	0	1	0	0	1	1	1	55	0	30	44.80635	48.82339	42.57635
2081	14	1	14	1	0	0	0	1	1	1	73	0	56.25	57.27626	43.64822	47.84873
2040	14	0	13.54538	0	1	0	0	1	1	1	77	0	30	47.68204	43.59156	41.78127
2079	14	0	13	0	1	1	0	1	1	1	78	0	56.25	75.24176	81.32918	77.92112
2044	14	0	13	0	1	0	0	1	1	1	84	0	56.25	60.92884	57.08807	56.84045
2030	14	1	13	0	0	0	0	1	1	1	64	0	33.33334	62.37306	64.44902	61.41501
2023	14	1	13	1	1	1	0	1	1	1	64	0	50	69.21132	63.77141	65.38205
2082	14	0	13	0	0	0	0	1	1	1	72	0	56.25	64.44153	59.17525	60.09091
2092	14	0	14	0	0	0	0	1	1	1	77	1	50	79.4215	62.09005	70.97179
2000	14	0	13	0	0	0	0	1	1	1	63	1	46.15385	75.41202	73.69291	74.22572
2003	14	1	13	0	0	1	0	1	1	1	64	0	56.25	74.2719	62.01238	67.6916
2095	14	1	13	0	1	0	1	1	1	1	79	1	56.25	62.60032	64.31024	61.48896
2035	14	1	13	0	1	0	0	1	1	1	63	0	56.25	61.73773	56.70684	57.15977
2084	14	0	13	0	0	0	0	1	1	1	71	0	56.25	67.43422	61.28203	63.0238
2027	14	1	13	0	1	1	0	1	1	1	73	0	53.33334	70.37785	63.11849	65.79121
2052	14	1	14	1	0	0	0	1	1	1	59	0	56.25	59.34348	41.31523	47.98824
2196	15	0	13	0	0	0	0	1	1	0	54	0	46.15385	61.64754	52.9637	55.23906
2292	15	1	13	1	1	1	0	1	1	0	51	0	50	61.25264	68.00928	62.48261
2233	15	0	13	1	1	0	0	1	1	0	70	0	56.25	87.54609	81.85976	85.93051
2213	15	0	13	0	0	0	0	1	1	0	76	0	56.25	65.33308	61.47157	61.79559
2227	15	1	13	1	0	0	0	1	1	0	71	1	50	75.76241	67.69391	71.45901
2243	15	1	13	0	0	0	0	1	1	0	72	0	46.15385	56.94808	29.84507	40.76871
2195	15	0	13	1	0	0	0	1	1	0	79	0	53.33334	78.5863	71.64529	75.2042
2218	15	0	14	0	0	0	0	1	1	0	84	0	53.33334	39.10223	25.76061	27.50141
2274	15	1	16	0	0	0	0	1	1	0	66	0	50	51.53057	48.27693	46.53692
2232	15	1	14	0	0	0	0	1	1	0	75	1	50	65.16785	59.72807	60.82339
2225	15	0	14	0	0	0	0	1	1	0	64	0	50	64.03964	71.1437	65.79777
2272	15	0	12	0	0	0	0	1	1	0	77	0	46.15385	65.99886	73.34823	68.1288
2273	15	1	14	1	0	0	0	1	1	0	68	0	47.36842	49.58854	41.45599	41.9179
2220	15	1	14	0	0	0	0	1	1	0	70	1	38.46154	30.41279	22.10899	20.21332
2212	15	1	15	0	1	0	0	1	1	0	73	0	53.33334	51.17944	28.62075	36.52787
2254	15	1	13.54538	0	0	0	0	1	1	0	66	0	52.94118	71.1184	77.34785	73.34306
2275	15	0	13	1	0	0	0	1	1	0	59	1	56.25	75.58771	53.44949	64.25586
2271	15	0	14	0	0	0	0	1	1	0	70	0	56.25	62.50103	60.87211	59.71439
2270	15	1	13	1	0	0	0	1	1	0	74	0	52.94118	84.20001	86.7075	86.23826
2210	15	1	14	0	0	0	0	1	1	0	61	0	46.66667	47.93992	29.79359	35.07272
2256	15	1	13	0	0	0	0	1	1	0	73	0	52.94118	60.38432	34.7822	45.39021
2252	15	1	13	0	0	0	0	1	1	0	71	0	56.25	56.49762	53.99333	52.51007
2214	15	0	13.54538	0	0	0	0	1	1	0	63	0	53.33334	70.49219	80.75889	74.64743
2198	15	1	13	1	1	1	0	1	1	0	73	0	46.66667	73.80048	73.76112	73.24528
2208	15	1	13	1	0	0	0	1	1	0	79	0	46.66667	80.66629	72.89629	77.13644
2255	15	0	13	0	0	0	0	1	1	0	68	0	50	50.65249	69.62658	56.61551
2285	15	1	13	0	0	0	0	1	1	0	65	0	50	66.00029	71.47462	67.19672
2286	15	0	13	1	0	0	0	1	1	0	79	1	53.33334	74.6002	69.90103	71.82651
2280	15	1	13	1	0	0	0	1	1	0	72	0	46.15385	56.83838	65.31227	58.36097
2241	15	0	12	0	1	0	0	1	1	0	73	0	56.25	77.02558	62.87825	69.85612
2228	15	1	13	0	0	0	0	1	1	0	67	0	52.94118	58.67297	68.5933	61.14961
2219	15	1	14	0	0	0	0	1	1	0	71	0	30	49.85488	55.68978	49.17344
2204	15	1	13	0	1	0	0	1	1	0	68	1	46.15385	59.28675	42.68041	48.63234
2251	15	0	13	0	1	0	0	1	1	0	85	0	56.25	55.1397	39.47997	44.4282
2226	15	0	13	0	0	0	0	1	1	0	72	0	52.94118	73.76426	70.99053	71.84283
2260	15	1	13	0	0	1	0	1	1	0	63	0	47.05882	62.88002	49.35117	54.21596
2288	15	1	13	1	0	0	0	1	1	0	81	0	42.85714	81.24945	62.31307	72.23348
2258	15	1	14	1	0	0	0	1	1	0	57	0	46.15385	66.36344	61.65051	62.53328
2257	15	1	14	0	0	0	0	1	1	0	69	0	46.15385	71.89951	58.81829	64.60772
2211	15	1	13	0	1	0	0	1	1	0	72	0	40	67.50185	65.88589	65.35893
2203	15	1	14	0	0	0	0	1	1	0	65	0	42.85714	55.96285	46.24308	48.31412
2250	15	1	13	0	1	1	0	1	1	0	68	0	46.66667	77.98441	77.68085	77.8308
2265	15	1	14	0	0	0	0	1	1	0	56	0	53.33334	48.30519	40.41592	40.59216
2240	15	1	13	0	0	0	0	1	1	0	65	0	56.25	66.77991	67.27478	65.5961
2236	15	1	13	1	0	0	0	1	1	0	78	1	56.25	76.56156	66.41872	71.32706
2215	15	0	13	0	1	1	0	1	1	0	55	0	56.25	69.68636	81.88201	74.69947
2217	15	1	14	0	0	0	1	1	1	0	61	0	30	52.07406	43.76453	44.63203
2239	15	1	14	0	1	1	0	1	1	0	70	1	36.36364	45.3884	44.25826	40.66947
2193	15	1	13.54538	0	0	0	1	1	1	0	77	0	50	58.25101	48.62447	50.94029
2221	15	0	13	0	0	0	0	1	1	0	73	0	56.25	72.68874	79.55659	75.4314
2245	15	1	13.54538	1	1	0	0	1	1	0	53	1	37.5	62.18811	53.04269	55.61867
2222	15	1	14	1	0	0	0	1	1	0	71	0	56.25	59.81191	51.99667	53.60205
2223	15	1	13	1	0	0	1	1	1	0	63	0	53.33334	30.28617	31.56965	24.84466
2267	15	0	13	1	0	0	0	1	1	0	65	0	46.15385	71.46375	72.36037	71.07687
2206	15	0	14	0	0	0	0	1	1	0	71	0	56.25	73.05252	70.17864	70.99052
2231	15	0	13	0	0	0	1	1	1	0	77	0	56.25	62.87737	51.69958	55.38372
2230	15	1	13	0	0	0	0	1	1	0	79	0	50	75.74982	69.509	72.35493
2237	15	1	13	0	0	0	0	1	1	0	74	0	56.25	26.82466	21.36395	17.5837
2283	15	1	13	0	0	0	0	1	1	0	74	0	46.15385	72.32328	67.30892	69.10248
2276	15	1	13	0	0	0	0	1	1	0	62	0	50	75.57241	69.38031	72.17918
2246	15	1	13	0	0	0	0	1	1	0	72	0	46.15385	67.21648	63.56122	64.0217
2278	15	1	12	1	0	0	0	1	1	0	61	0	33.33334	63.24308	63.3062	61.39358
2194	15	1	13	0	0	0	0	1	1	0	59	1	36.36364	63.86933	61.31675	60.79711
2235	15	0	14	1	0	0	0	1	1	0	82	0	56.25	73.53308	78.65784	75.51534
2281	15	1	13	0	0	0	1	1	1	0	73	1	41.66666	72.27613	46.12204	58.52253
2249	15	0	14	0	0	0	0	1	1	0	53	0	56.25	64.46769	59.98221	60.50921
2262	15	0	13	1	0	0	0	1	1	0	67	0	53.33334	81.55571	66.85564	74.68829
2263	15	1	13	0	0	0	0	1	1	0	58	0	46.15385	42.04259	51.82935	42.33351
2205	15	1	13	0	0	0	0	1	1	0	69	0	50	76.59526	61.30648	68.80257
2289	15	0	14	1	0	0	0	1	1	0	82	0	56.25	70.08132	63.75664	65.92233
2202	15	1	13	0	0	0	1	1	1	0	71	0	56.25	69.45634	51.58399	59.46742
2266	15	1	13	1	0	0	0	1	1	0	72	0	56.25	70.13177	58.04268	63.10875
2277	15	0	14	0	1	0	0	1	1	0	69	1	46.15385	49.26975	38.01698	40.00474
2253	15	0	13	0	0	0	0	1	1	0	58	0	56.25	66.60918	49.86531	56.81938
2207	15	1	13	1	1	1	0	1	1	0	65	0	46.15385	70.23422	64.50683	66.39215
2200	15	0	13	0	1	0	0	1	1	0	83	0	53.33334	81.26118	54.40795	68.30441
2234	15	1	13	0	0	0	0	1	1	0	72	0	56.25	58.57598	67.28046	60.43482
2264	15	0	13	0	1	0	0	1	1	0	65	1	53.33334	71.61334	66.82501	68.41463
2201	15	0	13	1	0	0	0	1	1	0	58	1	46.15385	62.88389	65.59401	62.30672
2199	15	1	13	1	0	0	0	1	1	0	61	0	50	82.62975	76.27718	80.05592
2259	15	0	13	1	0	0	0	1	1	0	68	0	46.15385	62.45303	66.76711	62.61967
2224	15	0	13	0	0	0	0	1	1	0	77	0	52.94118	59.6073	88.81907	71.80941
2261	15	0	13	0	0	0	0	1	1	0	78	0	56.25	69.59785	61.35933	64.42425
2247	15	0	12	0	0	0	0	1	1	0	74	0	46.15385	65.22654	56.94481	59.47437
2244	15	1	13	1	1	0	0	1	1	0	63	1	56.25	66.32739	86.29187	74.78104
2197	15	0	13	0	1	0	0	1	1	0	78	0	56.25	66.7358	64.15832	64.01646
2284	15	1	13	1	0	0	1	1	1	0	75	0	52.94118	72.84264	54.40227	63.00238
2279	15	0	13	0	0	0	1	1	1	0	76	0	56.25	63.84752	60.20766	60.23109
2290	15	0	13	0	0	0	1	1	1	0	72	0	56.25	81.05217	82.35962	82.09171
2242	15	0	13	1	0	0	0	1	1	0	73	0	56.25	64.99063	61.02752	61.35891
2287	15	1	14	0	0	0	0	1	1	0	73	0	45	53.57033	49.80653	48.58257
2238	15	0	13	0	0	1	0	1	1	0	66	0	30	48.1199	63.72569	52.08291
2216	15	1	14	0	0	0	0	1	1	0	67	0	46.15385	73.65498	61.55759	67.0768
2282	15	0	13	1	1	0	0	1	1	0	70	0	56.25	76.94975	70.68449	73.69559
2268	15	1	14	0	0	0	0	1	1	0	50	1	40	77.64439	67.9699	72.78108
2209	15	1	15	0	0	0	1	1	1	0	68	0	42.85714	67.02695	52.38709	58.3381
2248	15	1	13	0	0	0	0	1	1	0	73	1	41.66666	64.43037	55.37602	58.19202
2269	15	0	13	1	0	0	0	1	1	0	61	1	46.15385	61.66776	66.52667	62.00564
2421	16	1	13	0	0	0	0	0	1	0	82	0	53.33334	65.39867	44.78101	53.5256
2466	16	0	13	0	0	0	0	0	1	0	76	1	50	59.6137	56.836	55.88709
2435	16	0	14	0	0	0	0	0	1	0	61	1	46.15385	64.36441	57.00467	58.9615
2440	16	1	14	0	0	0	0	0	1	0	68	0	50	68.68495	60.81234	63.57722
2487	16	1	13	0	0	0	0	0	1	0	50	0	42.85714	79.0446	67.74597	73.55097
2449	16	0	15	0	0	0	0	0	1	0	66	0	56.25	55.5796	60.22345	55.03457
2406	16	0	15	0	0	0	0	0	1	0	59	0	38.46154	50.93925	60.15015	52.07712
2439	16	0	12	0	0	0	0	0	1	0	54	0	46.15385	52.65453	36.93718	41.59766
2468	16	1	13	1	0	0	0	0	1	0	61	1	42.85714	62.38211	70.70843	64.53766
2392	16	0	14	0	0	0	0	0	1	0	71	0	52.94118	64.44782	57.05509	59.03912
2452	16	1	16	0	1	0	0	0	1	0	69	0	33.33334	38.64895	43.38962	35.99466
2477	16	1	15	0	0	0	0	0	1	0	63	0	22.22222	41.5349	43.0743	37.65426
2425	16	0	14	0	0	0	0	0	1	0	73	0	56.25	69.28036	55.35725	61.23559
2416	16	0	14	0	0	0	1	0	1	0	63	0	46.15385	41.29873	54.84339	43.36615
2397	16	0	13	0	0	0	0	0	1	0	65	0	56.25	65.52233	72.61406	67.46325
2447	16	0	14	0	0	0	0	0	1	0	64	0	56.25	46.1748	45.86012	41.96216
2481	16	1	14	0	0	0	0	0	1	0	57	1	42.85714	56.42326	43.31556	47.14614
2419	16	1	14	0	0	0	0	0	1	0	61	0	37.5	64.51651	45.5046	53.33064
2389	16	0	13	0	0	0	0	0	1	0	63	0	50	66.6241	58.79408	61.27496
2394	16	1	14	0	0	0	0	0	1	0	73	0	50	59.04107	54.6402	54.4332
2407	16	1	13	0	0	0	0	0	1	0	58	0	46.66667	50.55252	45.53473	44.55576
2453	16	1	14	0	0	0	0	0	1	0	70	0	56.25	47.80836	54.25448	47.17051
2391	16	0	12	0	0	0	0	0	1	0	62	1	52.94118	78.3222	67.75956	73.103
2465	16	0	13	0	0	0	0	0	1	0	59	0	56.25	76.4162	75.74593	75.88015
2461	16	1	13	0	0	0	0	0	1	0	77	1	50	63.16993	61.43242	60.41446
2390	16	1	13	0	0	0	0	0	1	0	76	0	46.15385	56.05542	57.32476	53.89064
2478	16	1	14	1	0	0	0	0	1	0	67	0	53.33334	62.39467	50.14981	54.30815
2442	16	0	13	0	0	0	0	0	1	0	65	1	50	79.6227	68.28301	74.18229
2404	16	1	13	0	0	0	0	0	1	0	79	0	56.25	66.26056	55.46394	59.38784
2455	16	0	14	0	0	0	0	0	1	0	59	0	50	57.97461	54.904	53.89327
2486	16	0	14	0	0	0	0	0	1	0	72	0	46.15385	74.52752	67.81317	70.74107
2464	16	0	13	0	0	0	0	0	1	0	70	0	50	62.88737	70.1115	64.55845
2415	16	0	14	0	0	0	0	0	1	0	76	1	50	64.64297	63.22866	62.23616
2485	16	1	13	0	0	0	0	0	1	0	58	1	46.15385	57.44751	65.13937	58.6583
2484	16	1	13.54538	0	0	0	0	0	1	0	71	0	52.94118	40.84841	38.20138	34.7956
2454	16	1	14	0	0	0	0	0	1	0	51	0	44.44445	49.23084	39.069	40.50412
2459	16	0	13	0	1	0	0	0	1	0	62	0	53.33334	62.72058	57.84552	58.34547
2458	16	0	14	1	1	0	1	0	1	0	77	0	46.15385	62.21399	66.09475	62.13439
2462	16	0	13	0	0	0	0	0	1	0	66	0	42.85714	73.13947	65.95132	68.94021
2395	16	1	14	0	0	0	0	0	1	0	68	0	53.33334	44.26339	41.18263	38.42977
2433	16	0	12	0	0	0	0	0	1	0	70	0	41.66666	74.17181	69.29845	71.25679
2489	16	1	15	0	0	0	0	0	1	0	61	0	26.66667	63.3765	59.35625	59.51064
2430	16	0	14	0	0	0	0	0	1	0	63	1	46.15385	62.24371	66.12864	62.16998
2436	16	0	13	0	0	0	0	0	1	0	77	1	46.15385	75.96201	78.67424	77.05244
2488	16	1	13	0	0	0	0	0	1	0	62	0	53.33334	53.08022	58.74108	52.72313
2448	16	1	13	0	0	0	0	0	1	0	68	1	50	39.94955	40.08686	35.16869
2414	16	0	14	0	0	0	0	0	1	0	68	1	56.25	69.14828	50.52157	58.74445
2409	16	0	13	1	0	0	0	0	1	0	62	0	56.25	69.89754	60.48797	64.17897
2398	16	1	14	0	0	0	0	0	1	0	60	0	53.33334	72.51273	57.20559	64.19066
2412	16	0	15	0	1	0	0	0	1	0	66	1	56.25	42.32268	32.43369	32.85152
2410	16	0	13	1	1	0	0	0	1	0	60	0	46.15385	87.02409	69.05786	79.22707
2467	16	0	13.54538	1	0	0	0	0	1	0	52	0	56.25	55.61682	58.37098	54.13554
2432	16	0	13	0	0	0	0	0	1	0	63	0	53.33334	81.27546	67.35068	74.75838
2402	16	0	14	0	0	0	0	0	1	0	60	0	40	58.13431	46.42274	49.77045
2443	16	0	13	0	0	0	0	0	1	0	76	0	53.33334	67.15868	68.41904	66.40433
2403	16	0	13	0	0	0	0	0	1	0	74	0	50	76.41262	52.70026	64.40203
2417	16	0	13	0	0	0	0	0	1	0	62	0	46.15385	69.88808	56.61405	62.24396
2463	16	1	14	0	0	0	0	0	1	0	70	0	47.05882	57.72349	62.6857	57.61019
2424	16	0	14	0	0	0	0	0	1	0	67	0	50	40.36586	33.67434	32.23756
2401	16	0	13	0	0	0	0	0	1	0	70	0	46.66667	61.56183	52.71209	55.05983
2490	16	0	15	0	0	0	0	0	1	0	44	1	46.15385	55.49046	55.31005	52.53177
2429	16	0	13	0	0	0	0	0	1	0	74	0	46.66667	67.46788	59.48431	62.1498
2408	16	1	13	0	0	0	0	0	1	0	66	0	40	53.67738	54.16821	50.8219
2471	16	0	13	0	0	0	0	0	1	0	61	0	50	80.2338	69.95303	75.39856
2411	16	1	13	0	0	0	0	0	1	0	54	0	47.05882	60.21778	58.02938	56.86159
2444	16	0	15	0	0	0	0	0	1	0	65	0	56.25	45.91504	47.74762	42.73854
2434	16	1	14	0	0	0	0	0	1	0	56	1	52.94118	50.82548	49.82698	46.86496
2445	16	0	14	0	0	0	0	0	1	0	70	0	46.15385	56.53407	58.0539	54.55502
2428	16	0	12	0	0	0	0	0	1	0	59	0	53.33334	57.2886	72.94929	62.44732
2473	16	0	13	0	0	0	0	0	1	0	65	0	53.33334	70.80184	66.13566	67.56054
2460	16	0	14	0	1	0	0	0	1	0	63	0	56.25	72.54444	62.35953	66.77708
2479	16	1	14	0	0	0	0	0	1	0	60	0	46.15385	55.26424	50.5503	50.0192
2423	16	1	14	0	0	0	0	0	1	0	55	0	56.25	41.62818	56.47178	44.3844
2426	16	0	14	0	0	0	0	0	1	0	69	1	53.33334	58.44184	52.89851	53.18872
2387	16	1	14	0	0	0	1	0	1	0	71	1	50	66.97601	52.39765	58.3113
2413	16	0	12	0	0	0	0	0	1	0	69	1	56.25	76.59533	61.7407	69.01884
2457	16	1	14	0	0	0	0	0	1	0	55	0	33.33334	40.20982	49.14047	39.84088
2470	16	0	13	0	0	0	0	0	1	0	53	0	50	70.77785	67.80378	68.3761
2405	16	0	14	0	0	0	0	0	1	0	74	0	53.33334	71.64607	71.85709	70.94101
2399	16	0	14	0	0	0	0	0	1	0	81	1	46.15385	68.348	57.60189	61.76643
2396	16	1	13	0	0	0	0	0	1	0	68	1	53.33334	69.19611	72.16008	69.54971
2437	16	1	14	0	0	0	0	0	1	0	77	0	56.25	67.95451	58.59462	62.01308
2400	16	1	14	0	0	0	1	0	1	0	82	0	56.25	54.25578	50.15768	49.1889
2474	16	1	14	1	0	0	0	0	1	0	73	0	56.25	59.65691	55.73543	55.36624
2482	16	1	15	0	0	0	0	0	1	0	59	0	46.15385	33.83626	55.047	38.77015
2450	16	1	14	0	0	0	0	0	1	0	64	0	30	47.37776	34.35062	36.98809
2469	16	1	13	0	0	0	0	0	1	0	59	0	56.25	69.87048	60.41379	64.12501
2438	16	1	14	0	0	0	0	0	1	0	50	0	50	70.74965	69.98892	69.44647
2476	16	1	14	0	0	0	0	0	1	0	56	0	50	54.30601	48.26512	48.27809
2472	16	0	14	1	0	0	0	0	1	0	73	0	46.15385	69.77728	62.12698	64.91944
2441	16	1	14	0	0	0	0	0	1	0	64	0	42.85714	67.678	64.10313	64.58206
2483	16	1	14	0	0	1	0	0	1	0	77	0	56.25	53.01426	67.83919	57.21212
2654	17	1	13	1	1	0	0	1	1	1	77	0	56.25	75.41457	81.81314	78.2709
2664	17	1	13	1	1	1	0	1	1	1	66	0	46.66667	56.96562	69.81701	60.68426
2632	17	1	13	0	1	0	0	1	1	1	78	1	46.66667	31.14272	40.84973	30.00496
2665	17	0	13	1	1	1	0	1	1	1	86	1	53.33334	57.88667	52.94492	52.86237
2590	17	0	14	1	1	0	0	1	1	1	84	0	56.25	89.81767	81.32327	87.09326
2663	17	1	13	1	1	0	0	1	1	1	72	1	50	73.2662	64.36427	68.22969
2607	17	0	13	1	1	0	0	1	1	1	70	0	30	80.35204	67.48373	74.24337
2653	17	0	13	1	1	1	0	1	1	1	63	0	56.25	86.45333	74.15789	81.40742
2659	17	1	13	1	1	0	0	1	1	1	85	0	56.25	78.592	64.26498	71.53267
2676	17	1	13	1	1	0	0	1	1	1	81	0	50	49.3203	60.4113	51.18809
2606	17	0	14	0	0	0	0	1	1	1	77	0	46.15385	65.04164	59.97912	60.86895
2678	17	1	13	1	1	1	0	1	1	1	78	0	53.33334	58.60247	74.68127	64.13682
2627	17	1	13	1	1	0	0	1	1	1	85	0	56.25	62.40712	63.51149	60.9696
2633	17	1	14	1	1	0	0	1	1	1	78	1	50	36.05685	28.57681	26.9868
2634	17	1	15	1	1	0	0	1	1	1	76	0	53.33334	50.08157	50.97071	46.96623
2636	17	1	13	1	1	1	0	1	1	1	82	1	50	93.70443	90.99199	94.3545
2615	17	1	13	1	1	0	0	1	1	1	80	1	56.25	71.00922	66.00898	67.628
2585	17	0	14	1	1	1	1	1	1	1	70	0	52.94118	86.98207	84.00185	86.64217
2622	17	1	14	1	1	0	0	1	1	1	69	1	43.75	63.18321	68.19099	63.78833
2612	17	1	13	1	1	1	0	1	1	1	81	0	50	69.77651	68.65409	68.16921
2669	17	0	13	1	1	0	0	1	1	1	74	1	52.94118	56.66126	52.24715	51.74355
2677	17	1	13	1	1	1	0	1	1	1	77	0	38.46154	58.08967	56.59357	54.80703
2670	17	1	13	1	0	0	0	1	1	1	61	1	56.25	68.67928	60.95061	63.64249
2671	17	1	13	0	1	0	0	1	1	1	68	1	27.77778	60.3298	50.93766	53.4007
2586	17	0	13	1	1	0	0	1	1	1	84	0	56.25	88.05621	82.7617	86.70075
2662	17	1	13	1	1	1	1	1	1	1	80	1	46.15385	73.2074	68.33647	70.17068
2667	17	0	13	1	1	1	1	1	1	1	77	0	56.25	65.19473	69.88466	65.8979
2608	17	1	13	1	1	0	0	1	1	1	53	0	50	69.50832	79.66936	73.48558
2621	17	1	13	0	1	0	0	1	1	1	72	0	56.25	89.16416	71.48714	81.78387
2675	17	0	13	1	1	1	0	1	1	1	54	1	50	56.78912	49.95721	50.68373
2613	17	0	14	1	1	0	1	1	1	1	81	1	56.25	75.92139	64.41051	69.92408
2655	17	1	14	0	0	1	0	1	1	1	73	0	35.71429	77.52075	68.73834	73.08592
2658	17	1	13	1	1	1	1	1	1	1	71	0	46.15385	79.88435	64.51136	72.46886
2614	17	0	13	1	0	0	1	1	1	1	78	0	56.25	68.84457	69.28364	67.89608
2602	17	0	14	1	0	0	0	1	1	1	74	1	53.33334	69.01587	61.92896	64.34155
2672	17	0	13	1	0	0	0	1	1	1	78	0	46.66667	60.49319	62.74664	59.38397
2616	17	1	13	1	1	0	0	1	1	1	72	1	46.15385	79.27564	76.8443	78.22703
2594	17	0	13	0	0	0	0	1	1	1	59	0	56.25	83.88472	72.23195	78.83151
2604	17	1	13	1	1	0	0	1	1	1	79	0	56.25	66.54956	66.59473	65.11247
2640	17	1	14	1	1	0	0	1	1	1	69	0	53.33334	83.86336	85.316	85.33343
2595	17	0	13	1	1	1	0	1	1	1	83	0	56.25	91.93198	89.05001	92.27177
2643	17	1	13	1	1	1	1	1	1	1	76	0	50	66.05247	71.08463	67.03536
2652	17	0	13	1	1	1	1	1	1	1	71	0	56.25	78.02348	71.24594	74.65105
2637	17	0	13	1	1	1	1	1	1	1	84	0	56.25	85.98063	82.43524	85.23168
2641	17	0	14	0	0	0	0	1	1	1	75	0	56.25	91.03028	73.57933	84.00036
2626	17	0	13	0	1	0	0	1	1	1	73	0	53.33334	62.49479	59.25751	58.90645
2625	17	1	13	0	0	0	0	1	1	1	84	0	42.85714	75.9265	73.43129	74.41929
2623	17	1	13	1	0	0	0	1	1	1	82	0	41.66666	59.35072	59.63208	57.11389
2674	17	1	13	1	1	0	1	1	1	1	72	0	56.25	77.83932	71.20444	74.51448
2629	17	1	13	1	1	0	0	1	1	1	77	0	46.66667	59.46912	52.77138	53.77205
2588	17	1	13	1	1	0	0	1	1	1	82	0	56.25	90.94684	79.69723	86.99432
2660	17	1	13	1	1	1	0	1	1	1	78	0	50	71.08031	60.80362	65.08068
2592	17	0	13	1	1	1	0	1	1	1	78	0	56.25	71.00493	75.65393	72.42812
2657	17	0	13	0	1	0	0	1	1	1	83	0	56.25	79.25745	67.94946	73.78629
2598	17	0	13	1	1	1	1	1	1	1	71	0	56.25	79.88834	87.62431	83.98074
2628	17	0	13	1	1	0	0	1	1	1	65	1	50	58.64853	68.28362	60.98002
2680	17	1	14	1	1	1	0	1	1	1	70	0	56.25	49.4323	42.81376	42.49567
2617	17	0	13	0	1	0	0	1	1	1	82	0	50	80.79335	68.44341	74.99905
2631	17	1	14	1	1	0	0	1	1	1	77	0	56.25	49.40083	45.50764	43.81732
2642	17	0	13	1	1	0	0	1	1	1	72	0	56.25	70.26885	64.06587	66.19437
2601	17	0	14	0	1	0	0	1	1	1	73	0	56.25	85.11803	82.92349	84.93182
2651	17	0	14	1	1	1	0	1	1	1	80	0	56.25	70.41725	64.78908	66.6479
2673	17	1	14	1	1	1	0	1	1	1	60	1	41.17647	43.95258	30.82921	33.07851
2620	17	1	14	0	1	1	0	1	1	1	67	0	53.33334	84.42915	60.64674	73.40523
2611	17	0	13	1	1	0	0	1	1	1	73	0	56.25	61.99362	55.9028	56.92047
2635	17	0	13	0	1	1	1	1	1	1	83	0	56.25	87.07848	85.40331	87.40073
2668	17	0	13	1	0	0	1	1	1	1	76	0	56.25	82.91357	68.12774	76.17647
2600	17	1	13	1	1	1	1	1	1	1	74	1	56.25	71.79968	82.1971	76.18663
2661	17	1	13	1	1	0	0	1	1	1	77	1	46.15385	62.19775	67.00341	62.57664
2638	17	0	14	1	1	0	0	1	1	1	85	0	56.25	86.51457	72.2933	80.51747
2597	17	1	13	1	1	1	0	1	1	1	69	0	56.25	77.52518	84.45927	80.91712
2593	17	1	13	1	1	1	0	1	1	1	69	0	56.25	86.85332	90.00497	89.55045
2599	17	0	13	1	1	1	1	1	1	1	76	0	56.25	83.73202	85.35574	85.27054
2679	17	1	13	0	1	1	0	1	1	1	83	0	56.25	46.00788	31.59776	34.75498
2605	17	0	13	1	1	1	0	1	1	1	74	0	53.33334	72.61807	74.51219	72.875
2647	17	0	13	1	1	1	1	1	1	1	72	0	56.25	80.83045	83.55196	82.54589
2596	17	1	13	1	1	1	0	1	1	1	83	0	56.25	95.03881	91.07629	95.23643
2646	17	1	13	1	1	1	1	1	1	1	84	0	56.25	87.14722	70.59642	80.07072
2603	17	0	13	1	1	1	0	1	1	1	85	0	56.25	88.3099	85.88727	88.41685
2639	17	0	13	0	1	1	1	1	1	1	86	0	43.75	87.20091	81.56731	85.56761
2644	17	0	13	1	1	0	0	1	1	1	70	0	56.25	85.18403	84.21405	85.61601
2609	17	0	13	1	1	0	0	1	1	1	80	0	46.15385	68.61066	76.70753	71.44566
2650	17	1	13	1	1	0	0	1	1	1	82	0	56.25	68.95462	72.81153	69.72211
2648	17	1	13	1	1	1	1	1	1	1	85	0	56.25	80.23116	77.50413	79.15706
2624	17	1	13	1	1	0	0	1	1	1	75	0	53.33334	66.11594	59.27129	61.19272
2619	17	1	13	1	1	1	1	1	1	1	63	0	56.25	60.71218	69.09404	62.68258
2630	17	1	14	0	1	1	0	1	1	1	79	0	50	55.04631	38.64093	43.95161
2666	17	1	13	0	1	1	0	1	1	1	68	0	50	70.36637	62.26007	65.35654
2587	17	0	13	1	1	1	1	1	1	1	79	0	53.33334	80.63416	79.4584	80.38389
2645	17	0	14	0	0	0	0	1	1	1	73	0	56.25	78.99457	71.10729	75.19328
2591	17	0	13	1	1	0	1	1	1	1	82	0	56.25	72.56171	82.4384	76.78646
2589	17	1	14	0	1	0	1	1	1	1	77	0	56.25	84.14223	85.67152	85.686
2610	17	0	13	1	1	0	1	1	1	1	82	0	50	63.64884	63.8889	61.93916
2656	17	0	13	1	1	0	0	1	1	1	70	0	56.25	71.65177	70.46226	70.25002
2618	17	0	13	0	0	0	0	1	1	1	84	0	50	74.811	61.32445	67.68839
2775	18	0	14	0	0	0	0	1	1	0	83	0	42.85714	89.57609	76.34109	84.46024
2802	18	0	13	1	1	0	0	1	1	0	77	0	56.25	69.31698	69.94456	68.52255
2778	18	0	15	0	0	0	1	1	1	0	78	0	53.33334	79.84991	63.26646	71.82726
2812	18	1	14	0	0	0	0	1	1	0	74	0	46.15385	63.42517	51.01777	55.38903
2803	18	0	14	0	1	0	0	1	1	0	82	0	53.33334	72.33691	76.37236	73.6243
2790	18	0	13	1	1	0	0	1	1	0	79	0	56.25	62.02475	44.85068	51.43653
2799	18	0	14	0	0	0	0	1	1	0	76	0	56.25	70.75246	81.76415	75.31185
2798	18	0	13	1	0	0	0	1	1	0	72	1	56.25	78.52609	64.88247	71.79867
2786	18	1	15	0	0	0	0	1	1	0	69	0	42.85714	55.24479	64.16697	56.78754
2797	18	0	13	0	0	0	0	1	1	0	70	0	52.94118	87.68172	67.60776	78.91893
2820	18	1	14	1	0	0	0	1	1	0	56	0	30	34.38903	17.38765	20.36519
2816	18	1	13	1	0	0	0	1	1	0	74	0	39.13044	66.2826	45.42691	54.40365
2810	18	1	14	1	0	0	0	1	1	0	80	0	56.25	69.85898	58.06197	62.94665
2779	18	1	13	0	0	0	0	1	1	0	64	0	50	71.90871	70.13177	70.24719
2785	18	1	13	1	0	0	0	1	1	0	72	1	46.15385	59.88718	42.82798	49.08377
2807	18	1	14	1	0	0	0	1	1	0	65	0	38.88889	59.16928	53.17926	53.78642
2787	18	1	15	1	0	0	0	1	1	0	49	0	50	66.4127	49.65377	56.59037
2793	18	0	15	1	1	0	0	1	1	0	70	0	53.33334	52.30945	41.89626	43.84987
2800	18	1	13	0	0	0	0	1	1	0	66	1	50	89.01772	64.49556	78.21015
2772	18	1	13	1	0	0	0	1	1	0	79	1	52.94118	88.87659	78.67038	85.17983
2780	18	0	14	1	1	0	0	1	1	0	82	1	56.25	67.16621	59.97152	62.20252
2818	18	1	14	0	0	0	0	1	1	0	74	0	50	60.80627	34.53831	45.53437
2788	18	1	13	1	1	0	0	1	1	0	74	0	35.29412	63.71567	65.73172	62.89887
2771	18	1	12	1	0	0	0	1	1	0	81	0	56.25	93.70975	94.31647	96.01331
2791	18	0	15	1	0	0	0	1	1	0	75	0	50	48.38941	35.76663	38.33001
2777	18	0	14	0	0	0	0	1	1	0	82	0	46.15385	83.46635	70.47574	77.69363
2784	18	0	13	0	0	0	0	1	1	0	75	1	53.33334	58.92416	61.96236	58.00578
2774	18	0	13	0	0	0	0	1	1	0	61	0	56.25	83.89061	75.95871	80.69102
2805	18	1	13	1	0	0	0	1	1	0	71	0	56.25	62.76928	62.68596	60.78647
2821	18	1	13	1	1	0	0	1	1	0	74	0	53.33334	37.2519	39.20229	33.03013
2782	18	1	14	0	0	0	0	1	1	0	72	0	40.90909	62.63607	55.80102	57.27419
2809	18	0	13	1	0	0	0	1	1	0	66	0	33.33334	66.91681	64.33546	64.21861
2808	18	0	13	0	0	0	0	1	1	0	49	0	50	65.6713	64.4492	63.49123
2814	18	0	13	0	1	0	0	1	1	0	62	0	53.33334	47.84491	60.91577	50.51058
2817	18	1	13.54538	1	0	0	0	1	1	0	54	0	53.33334	53.18487	37.54097	42.23215
2813	18	1	13	0	1	0	0	1	1	0	66	0	36.84211	75.5758	62.15975	68.58574
2811	18	0	13	1	1	0	0	1	1	0	67	0	46.15385	67.14381	60.06448	62.23471
2773	18	1	13.54538	1	0	0	0	1	1	0	85	0	56.25	90.45793	79.61083	86.64355
2819	18	1	13	1	0	0	0	1	1	0	59	0	46.15385	46.82753	24.52539	31.74914
2789	18	0	13	0	1	0	0	1	1	0	65	1	56.25	69.26437	63.22432	65.14301
2792	18	1	14	1	0	0	0	1	1	0	77	0	56.25	54.54601	47.98506	48.28971
2794	18	0	13	1	0	0	0	1	1	0	76	0	46.15385	71.48395	24.5326	47.27316
2796	18	1	13.54538	1	0	0	0	1	1	0	71	0	30	35.85471	11.21668	18.21487
2806	18	1	14	0	0	0	0	1	1	0	67	0	46.15385	62.43845	64.25142	61.35777
2801	18	1	14	1	0	0	0	1	1	0	68	0	42.85714	73.2143	78.18843	75.08092
2815	18	0	13	0	0	0	0	1	1	0	70	1	39.13044	36.45429	19.85278	22.89274
2783	18	1	13	1	0	0	0	1	1	0	57	0	56.25	68.29243	69.27385	67.54366
2776	18	0	13	0	1	0	0	1	1	0	78	0	56.25	83.04208	75.01053	79.68472
2781	18	0	14	1	1	0	0	1	1	0	65	1	50	63.53953	62.61485	61.23592
2804	18	0	14	1	1	0	0	1	1	0	66	0	53.33334	72.66454	74.89214	73.09344
2898	19	0	13	0	0	0	0	0	1	0	59	0	41.17647	79.58045	75.98202	77.98951
2910	19	0	14	0	0	0	0	0	1	0	70	1	40	71.57247	75.31524	72.61671
2891	19	1	14	0	0	0	0	0	1	0	60	0	53.33334	50.72712	37.33045	40.58025
2903	19	1	14	1	0	0	0	0	1	0	82	0	50	72.95329	70.60535	71.14054
2915	19	0	13	0	0	0	0	0	1	0	77	0	52.94118	78.70791	76.46545	77.681
2925	19	1	14	1	0	0	0	0	1	0	76	0	52.94118	74.86125	88.49777	81.2513
2894	19	1	13	1	0	0	0	0	1	0	70	1	50	52.89257	55.98727	51.23372
2871	19	1	14	1	1	0	0	0	1	0	79	0	56.25	84.67083	75.86018	81.13307
2916	19	0	13	0	1	0	0	0	1	0	68	0	46.66667	69.12366	58.34333	62.62389
2879	19	1	13	1	0	0	0	0	1	0	70	0	46.15385	48.09709	58.30487	49.36919
2929	19	1	13.54538	1	1	0	0	0	1	0	78	0	56.25	78.98327	76.39832	77.8209
2900	19	1	14	1	1	0	0	0	1	0	66	0	50	61.07656	72.18849	64.45287
2928	19	1	13	0	0	0	0	0	1	0	56	0	50	69.53192	80.53239	73.93019
2904	19	1	14	1	0	0	1	0	1	0	77	0	56.25	79.06869	46.48447	62.97871
2922	19	0	13	1	0	0	0	0	1	0	68	0	50	79.65841	79.31522	79.69839
2870	19	1	14	1	0	0	0	0	1	0	64	0	56.25	58.35194	49.95681	51.66727
2919	19	0	14	0	0	0	0	0	1	0	57	1	31.57895	59.05104	52.00146	53.12549
2918	19	0	13	0	0	0	0	0	1	0	70	0	53.33334	62.75084	71.70316	65.2651
2876	19	1	13	1	1	0	0	0	1	0	69	0	46.15385	57.52179	47.20571	49.77477
2872	19	1	14	1	0	0	0	0	1	0	80	0	46.66667	71.73354	66.70226	68.42916
2884	19	0	13	0	0	0	0	0	1	0	77	0	56.25	92.865	80.26778	88.48585
2923	19	1	15	0	0	0	0	0	1	0	57	0	26.66667	59.04601	53.455	53.84614
2905	19	1	13	0	0	0	0	0	1	0	64	0	50	50.48639	47.49618	45.49086
2911	19	0	14	1	0	0	0	0	1	0	69	0	53.33334	78.84617	71.19654	75.14432
2909	19	1	13	0	0	0	0	0	1	0	63	0	31.57895	56.80943	51.63339	51.53119
2875	19	1	13	0	1	0	0	0	1	0	60	0	42.10526	60.25064	61.57019	58.64547
2930	19	0	14	0	0	0	0	0	1	0	58	0	41.66666	50.09957	49.66315	46.32644
2889	19	0	13	1	1	0	0	0	1	0	69	0	56.25	79.08011	85.15389	82.24181
2912	19	0	14	0	1	0	0	0	1	0	68	0	56.25	77.69717	71.54426	74.59421
2888	19	0	13	1	0	0	0	0	1	0	71	0	53.33334	69.72946	69.92525	68.77258
2917	19	0	13	0	0	0	0	0	1	0	58	0	46.66667	65.07172	77.08398	69.40546
2886	19	0	13.54538	1	1	0	0	0	1	0	67	1	56.25	39.54609	24.68251	27.24395
2924	19	1	14	0	0	0	0	0	1	0	68	1	50	67.49838	44.44925	54.68212
2874	19	1	13	0	0	0	0	0	1	0	79	0	56.25	78.52764	81.76149	80.20476
2895	19	1	14	1	0	0	0	0	1	0	66	0	46.15385	42.21356	40.26553	36.68279
2902	19	1	14	1	1	0	0	0	1	0	74	0	50	66.78027	71.16254	67.53229
2885	19	0	13	1	0	0	0	0	1	0	82	0	53.33334	70.92345	64.51968	66.8324
2877	19	1	13.54538	0	0	0	0	0	1	0	59	0	46.15385	24.78415	37.30789	24.23874
2878	19	1	13	0	0	0	0	0	1	0	79	0	56.25	80.54424	84.75049	82.96254
2927	19	1	14	1	0	0	0	0	1	0	75	0	43.75	59.6194	60.54334	57.73679
2931	19	0	13	0	0	0	0	0	1	0	73	0	56.25	48.43802	58.5596	49.71064
2873	19	1	14	0	0	0	0	0	1	0	63	0	42.85714	43.67048	28.09604	31.53993
2908	19	1	13	1	0	0	0	0	1	0	68	1	50	51.86528	51.79078	48.49737
2901	19	1	14	0	1	0	0	0	1	0	55	1	27.27273	57.24714	40.63496	46.32991
2882	19	0	14	0	0	0	0	0	1	0	74	0	56.25	65.37108	62.27074	62.21747
2907	19	1	13	0	1	0	0	0	1	0	71	0	31.57895	55.78564	51.82681	50.98306
2920	19	0	13	1	0	0	1	0	1	0	46	0	46.66667	59.26629	40.74329	47.65485
2880	19	0	14	0	0	0	0	0	1	0	75	1	53.33334	48.13979	35.37209	37.97642
2906	19	1	13	0	0	0	0	0	1	0	68	1	53.33334	54.29724	63.01611	55.618
2883	19	0	13	1	1	0	0	0	1	0	74	0	42.85714	60.08475	62.16661	58.83804
2914	19	0	13	0	0	0	0	0	1	0	62	0	50	58.60294	50.85527	52.27267
2899	19	0	13	0	1	0	0	0	1	0	73	0	56.25	73.6887	74.95818	73.771
2897	19	0	13	1	1	1	0	0	1	0	58	0	56.25	75.18169	62.38414	68.44941
2921	19	0	13	1	0	1	1	0	1	0	61	0	56.25	76.40674	66.28573	71.16338
2926	19	1	13.54538	1	0	0	0	0	1	0	69	0	53.33334	74.06353	76.26452	74.65746
2913	19	0	14	1	0	0	0	0	1	0	72	0	56.25	56.45724	56.10168	53.53453
2887	19	0	13	0	1	0	0	0	1	0	66	0	42.85714	74.98966	71.47345	72.85465
2892	19	1	14	1	0	0	0	0	1	0	82	0	46.15385	53.49762	71.84812	59.51268
3036	20	0	15	0	0	0	0	1	1	0	71	0	53.33334	61.46361	47.33659	52.3212
3073	20	0	14	1	1	0	0	1	1	0	72	0	56.25	74.68858	65.20039	69.54139
3103	20	0	13	1	0	0	1	1	1	0	64	0	50	52.15984	42.76856	44.19007
3105	20	1	14	1	1	0	0	1	1	0	65	0	42.10526	58.01403	48.3292	50.64408
3037	20	1	13	1	1	0	0	1	1	0	62	1	53.33334	58.24733	37.58769	45.44207
3016	20	1	14	1	0	0	0	1	1	0	50	0	56.25	65.76897	68.99113	65.81443
3106	20	1	13	1	1	0	0	1	1	0	83	0	47.36842	54.28185	52.07395	50.15954
3054	20	1	13	1	1	0	0	1	1	0	64	0	46.15385	85.39847	82.41866	84.85696
3021	20	0	15	0	0	0	0	1	1	0	70	0	50	68.97894	63.23046	64.96641
3047	20	1	13	0	1	0	1	1	1	0	58	0	40	43.45914	41.17041	37.91744
3069	20	0	13	1	1	1	0	1	1	0	76	0	56.25	74.28313	74.41972	73.87704
3067	20	1	13	1	1	1	0	1	1	0	67	0	56.25	70.77428	73.05138	70.98696
3096	20	0	14	0	1	0	0	1	1	0	74	0	52.94118	68.88355	67.88068	67.22199
3028	20	0	13	1	1	0	0	1	1	0	74	0	53.33334	66.57845	59.77954	61.73694
3042	20	1	13	1	1	0	0	1	1	0	76	0	53.33334	59.18448	48.01085	51.22232
3098	20	0	14	1	1	0	1	1	1	0	72	0	46.15385	51.44174	71.10712	57.84958
3031	20	0	13	0	1	0	0	1	1	0	82	0	46.15385	55.54712	59.10827	54.4588
3100	20	1	13	1	1	1	0	1	1	0	68	1	52.94118	61.94193	53.90392	55.89257
3020	20	0	14	1	0	0	0	1	1	0	79	0	56.25	60.23215	67.60583	61.63936
3107	20	0	13	1	0	0	0	1	1	0	67	0	42.85714	47.68922	36.51775	38.26329
3038	20	1	13	1	1	0	0	1	1	0	75	0	47.05882	68.06498	51.30711	58.45373
3083	20	1	14	1	1	0	0	1	1	0	69	0	53.33334	59.40674	70.29071	62.45675
3035	20	1	14	0	1	0	0	1	1	0	69	0	31.57895	66.9523	49.41651	56.81187
3004	20	0	13	1	1	1	0	1	1	0	82	0	56.25	82.62005	88.9109	86.34093
3077	20	0	13	1	1	0	0	1	1	0	78	0	42.85714	79.20139	70.31694	74.92991
3057	20	1	13	1	1	1	0	1	1	0	85	0	56.25	82.62139	75.85253	79.8392
3022	20	0	13	1	0	0	0	1	1	0	69	0	50	64.57321	64.82109	62.98521
3080	20	0	15	1	0	0	0	1	1	0	66	0	53.33334	58.70603	56.86359	55.32947
3006	20	0	13	0	1	0	0	1	1	0	77	0	50	65.60715	66.83106	64.63693
3079	20	0	12	1	0	0	0	1	1	0	72	0	56.25	71.44863	78.57018	74.15959
3071	20	1	14	1	1	1	1	1	1	0	68	0	56.25	80.26318	64.3251	72.61456
3001	20	0	13	1	1	0	0	1	1	0	74	0	53.33334	66.71578	73.80232	68.8062
3018	20	0	13	1	1	1	0	1	1	0	83	0	46.15385	75.55953	64.70497	69.84293
3058	20	0	13	1	1	0	0	1	1	0	63	0	53.33334	67.2304	58.21372	61.36761
3110	20	0	13	1	1	0	0	1	1	0	73	0	46.66667	41.10798	39.45954	35.58551
3087	20	1	14	1	1	0	0	1	1	0	68	0	46.15385	62.2714	64.24008	61.24697
3108	20	0	16	1	0	0	0	1	1	0	66	0	42.85714	42.30599	36.63709	34.93415
3041	20	1	13.54538	0	0	0	0	1	1	0	64	0	46.15385	38.90638	42.72993	35.8282
3061	20	0	14	1	1	0	0	1	1	0	63	0	53.33334	69.60535	75.26349	71.3527
3024	20	0	13	1	1	1	0	1	1	0	79	0	56.25	72.02386	66.82294	68.672
3082	20	1	13	1	1	0	0	1	1	0	73	0	56.25	75.81728	60.79683	68.05907
3007	20	1	14	1	1	0	0	1	1	0	74	0	56.25	81.10757	80.93858	81.41896
3059	20	1	13	1	1	0	0	1	1	0	69	0	53.33334	75.8281	60.92947	68.13193
3063	20	1	13	1	1	1	1	1	1	0	76	0	56.25	89.92932	76.10396	84.56451
3052	20	1	13	0	1	0	1	1	1	0	72	1	56.25	50.61749	30.42384	37.072
3109	20	0	13	0	0	0	0	1	1	0	55	0	56.25	45.62418	53.42141	45.38079
3032	20	0	13	1	1	0	0	1	1	0	84	0	56.25	69.91753	63.09988	65.4922
3072	20	1	14	0	0	0	0	1	1	0	71	0	53.33334	75.05707	64.97354	69.66039
3023	20	0	14	1	1	0	0	1	1	0	71	1	46.15385	69.86385	67.3406	67.57012
3070	20	0	13	1	1	1	1	1	1	0	80	0	56.25	71.10434	70.62393	69.98594
3002	20	1	13	1	1	1	0	1	1	0	71	0	56.25	87.55051	90.50901	90.2403
3025	20	1	13	1	0	0	0	1	1	0	80	0	41.66666	61.84713	66.56252	62.1364
3026	20	0	13	1	1	0	0	1	1	0	69	1	46.15385	53.15709	62.71095	54.74836
3086	20	1	13	0	1	0	0	1	1	0	82	1	56.25	71.49676	63.57597	66.72334
3030	20	1	13	1	1	1	1	1	1	0	85	0	56.25	57.38202	43.28576	47.73481
3062	20	1	13	0	0	0	0	1	1	0	71	1	53.33334	75.36317	77.71983	76.20023
3019	20	1	13	1	1	0	0	1	1	0	86	1	41.66666	74.68855	64.19716	69.04181
3010	20	0	14	1	1	0	0	1	1	0	72	0	53.33334	72.43327	79.98554	75.48418
3011	20	0	13	1	0	0	0	1	1	0	72	0	46.15385	71.63207	74.06467	72.03149
3009	20	0	13	1	1	1	0	1	1	0	84	0	56.25	63.48456	66.39417	63.08327
3056	20	0	12	0	1	0	0	1	1	0	71	0	50	90.14322	85.11994	89.18877
3045	20	0	13	1	1	0	0	1	1	0	73	0	43.75	63.71512	50.02969	55.07952
3051	20	1	13	1	1	0	0	1	1	0	82	0	46.15385	53.18634	24.88605	35.93141
3000	20	0	15	0	0	0	1	1	1	0	71	0	50	87.57999	72.80994	81.44539
3043	20	0	13	1	0	0	0	1	1	0	75	0	56.25	62.68922	62.89838	60.84187
3102	20	0	14	0	1	0	0	1	1	0	60	0	36.36364	44.8286	34.36651	35.39139
3060	20	1	13	1	1	1	0	1	1	0	67	1	56.25	80.15874	79.22199	79.96691
3101	20	0	12	1	0	0	0	1	1	0	77	0	46.15385	66.13797	59.35703	61.24928
3046	20	0	13	1	1	0	0	1	1	0	68	0	56.25	40.15999	38.89533	34.70782
3084	20	0	14	0	0	0	0	1	1	0	71	0	53.33334	70.1387	63.29844	65.73029
3068	20	0	14	1	1	1	0	1	1	0	79	0	56.25	70.48438	78.12251	73.32971
3112	20	1	13	0	1	0	0	1	1	0	71	0	30	28.05576	21.85387	18.60259
3065	20	1	13	0	1	0	0	1	1	0	75	0	40	69.45908	73.70931	70.48671
3015	20	0	13	1	1	0	0	1	1	0	77	0	53.33334	73.27063	67.87182	69.97911
3003	20	0	13	0	0	0	0	1	1	0	58	0	56.25	73.32773	74.84837	73.48911
3044	20	1	13	1	1	0	0	1	1	0	71	1	52.94118	63.36978	55.40806	57.54036
3027	20	0	13	0	1	0	0	1	1	0	74	0	56.25	61.31509	58.92581	57.9987
3085	20	1	13	1	1	0	0	1	1	0	73	0	52.94118	75.481	64.91924	69.90018
3076	20	0	14	1	1	0	0	1	1	0	67	0	52.94118	75.13181	65.74409	70.09113
3034	20	1	14	1	1	0	0	1	1	0	76	0	50	72.74374	49.29785	60.39832
3081	20	0	13	1	0	0	0	1	1	0	58	0	43.75	56.05274	49.6683	50.07633
3029	20	0	13	1	1	0	1	1	1	0	78	0	52.94118	63.15914	53.00225	56.20977
3091	20	1	14	1	0	0	0	1	1	0	76	0	53.33334	67.28767	60.39988	62.49229
3088	20	0	13	1	1	0	0	1	1	0	72	0	50	67.22359	76.85645	70.64668
3014	20	1	13	1	0	0	0	1	1	0	78	0	53.33334	66.70329	68.1945	66.00586
3092	20	1	13	1	1	0	0	1	1	0	67	0	46.15385	69.19816	64.37784	65.67575
3066	20	0	13	1	1	1	0	1	1	0	74	0	56.25	76.71122	79.98973	78.17911
3104	20	0	13	1	1	0	0	1	1	0	67	0	56.25	45.36179	43.19622	40.12387
3075	20	1	13	1	1	0	0	1	1	0	68	0	56.25	80.84362	58.90361	70.28024
3095	20	1	14	1	0	0	0	1	1	0	66	0	56.25	44.05268	38.25539	36.83948
3064	20	1	13.54538	1	0	0	0	1	1	0	74	0	46.66667	83.75654	78.04138	81.64371
3012	20	1	13	0	0	0	0	1	1	0	68	0	42.85714	83.33448	71.36928	78.05559
3033	20	0	13	0	1	0	0	1	1	0	75	0	53.33334	67.29564	69.78282	67.16965
3090	20	0	14	0	0	0	0	1	1	0	63	0	50	58.1848	68.21999	60.65643
3048	20	1	13	1	0	0	0	1	1	0	83	0	56.25	63.36467	51.16292	55.42323
3008	20	1	13	1	1	0	0	1	1	0	75	0	56.25	75.21584	70.20015	72.36298
3094	20	0	14	1	0	0	0	1	1	0	73	0	50	59.47088	56.79417	55.77636
3005	20	0	14	0	0	0	0	1	1	0	67	0	50	79.39537	84.7589	82.24355
3093	20	1	14	0	0	0	0	1	1	0	63	0	30.76923	56.73946	62.07066	56.6845
3074	20	0	13	1	1	0	0	1	1	0	80	0	46.15385	84.86724	70.76625	78.72012
3055	20	0	14	1	1	1	0	1	1	0	82	0	56.25	87.51186	72.45969	81.2281
3078	20	1	13	1	1	0	0	1	1	0	62	1	27.27273	65.64584	68.31644	65.40095
3017	20	1	13	1	0	0	0	1	1	0	85	0	46.15385	73.73933	62.97654	67.83648
3303	21	1	14	1	1	0	0	1	1	0	85	0	50	83.06631	36.83239	60.68872
3219	21	0	13	1	1	0	0	1	1	0	82	0	46.15385	72.82649	53.36326	62.47482
3214	21	1	13	1	1	0	0	1	1	0	67	0	53.33334	62.48698	41.88541	50.2509
3250	21	0	13	0	1	0	0	1	1	0	68	0	53.33334	46.42986	43.48892	40.94194
3293	21	1	13	1	0	0	0	1	1	0	62	0	41.66666	62.28784	45.93771	52.14344
3211	21	0	14	0	0	0	0	1	1	0	60	0	50	67.35454	53.59741	59.147
3309	21	0	13	0	0	0	0	1	1	0	75	0	56.25	57.30814	26.61842	39.3886
3229	21	1	13	1	0	0	0	1	1	0	68	0	30	56.31225	36.05536	43.46096
3202	21	0	14	1	1	1	1	1	1	0	73	0	50	59.4971	48.94517	51.88437
3259	21	1	13	1	0	0	0	1	1	0	55	0	46.15385	62.79623	29.7368	44.39602
3299	21	1	14	0	1	0	0	1	1	0	64	0	41.66666	64.46167	39.9347	50.52253
3304	21	1	14	0	1	0	0	1	1	0	66	0	30	53.36003	28.12635	37.65429
3208	21	1	13	0	0	0	0	1	1	0	68	0	56.25	62.84244	47.13503	53.08876
3205	21	0	13	1	1	0	0	1	1	0	80	0	39.13044	71.17561	47.35836	58.44543
3232	21	0	13	1	0	0	0	1	1	0	77	0	46.15385	54.11013	51.80637	49.9182
3281	21	1	13	0	0	0	0	1	1	0	61	0	50	65.00558	34.33747	48.07769
3317	21	0	13	1	1	0	1	1	1	0	73	0	56.25	58.98357	44.63642	49.41551
3251	21	1	13	0	0	0	0	1	1	0	70	0	53.33334	59.04278	53.96404	54.09759
3266	21	0	13	0	0	0	0	1	1	0	81	0	56.25	79.15159	55.45588	67.49832
3298	21	1	14	0	0	0	1	1	1	0	75	0	53.33334	61.56049	37.11194	47.2907
3265	21	0	13	1	0	0	0	1	1	0	73	0	30	82.11324	68.27432	75.74568
3209	21	0	14	1	0	0	0	1	1	0	75	0	53.33334	72.06155	64.23222	67.40565
3261	21	0	13	0	1	0	0	1	1	0	87	0	56.25	87.47778	66.24581	78.11237
3262	21	0	14	0	1	0	0	1	1	0	71	0	50	71.40371	53.62553	61.70983
3269	21	0	13	0	1	0	0	1	1	0	77	0	53.33334	73.00124	64.69919	68.22968
3245	21	1	13	1	1	0	0	1	1	0	64	0	42.85714	32.28036	27.35606	24.00173
3204	21	1	13	1	0	0	1	1	1	0	71	0	53.33334	57.33254	47.52415	49.81422
3206	21	0	13	1	0	0	0	1	1	0	74	0	56.25	71.80307	42.15532	56.24948
3272	21	0	14	0	0	0	0	1	1	0	65	0	53.33334	63.2694	44.70653	52.14822
3198	21	0	13	0	0	0	0	1	1	0	79	0	56.25	59.29729	49.20729	51.88911
3231	21	1	14	1	0	0	1	1	1	0	73	0	56.25	53.90338	35.38194	41.60931
3307	21	1	14	0	0	0	0	1	1	0	66	0	56.25	46.01307	37.95488	37.92384
3210	21	0	15	0	0	0	0	1	1	0	69	0	46.15385	69.7365	52.85866	60.2785
3233	21	1	14	0	0	0	0	1	1	0	76	0	56.25	50.7242	39.57434	41.69579
3234	21	0	13	1	1	0	0	1	1	0	69	0	56.25	58.15694	45.40455	49.27768
3255	21	0	14	1	1	0	0	1	1	0	67	0	30	38.6067	32.28925	30.4405
3316	21	1	14	0	0	0	0	1	1	0	69	1	46.15385	52.63995	39.54614	42.88764
3246	21	0	13	0	1	0	0	1	1	0	58	1	56.25	36.21116	35.74826	30.65504
3306	21	1	13	1	1	0	0	1	1	0	72	0	56.25	52.21135	22.73806	34.24807
3217	21	1	14	1	0	0	0	1	1	0	79	0	56.25	62.67819	32.15645	45.52661
3247	21	1	13	1	1	0	0	1	1	0	52	0	46.15385	51.34155	19.89997	32.2873
3301	21	1	14	0	0	0	0	1	1	0	73	1	53.33334	50.81994	26.79768	35.39375
3279	21	0	13	1	0	0	0	1	1	0	75	0	50	79.00826	47.06205	63.22828
3285	21	1	14	1	1	0	0	1	1	0	77	0	56.25	43.95351	34.89252	35.10248
3258	21	1	14	1	1	0	0	1	1	0	44	0	30	44.27822	41.28254	38.48885
3235	21	1	13	1	1	0	0	1	1	0	74	0	56.25	56.09379	38.93082	44.75532
3249	21	1	14	1	0	0	1	1	1	0	80	0	30	52.32651	29.82137	37.84777
3227	21	1	13	0	1	0	0	1	1	0	60	0	50	67.13016	61.55005	62.96588
3225	21	1	14	1	0	0	0	1	1	0	62	0	46.15385	67.57041	41.66513	53.34107
3283	21	1	14	1	0	1	0	1	1	0	69	0	56.25	70.64275	52.59517	60.71775
3292	21	0	14	1	1	0	0	1	1	0	76	0	56.25	56.85498	43.87724	47.69759
3215	21	0	14	1	1	0	0	1	1	0	68	1	46.15385	62.77924	43.74909	51.36291
3289	21	0	13	1	1	0	0	1	1	0	72	0	56.25	68.02418	41.56479	53.57673
3199	21	0	13	0	0	0	0	1	1	0	82	0	56.25	70.63351	46.38015	57.61708
3277	21	0	14	1	1	0	0	1	1	0	62	0	46.15385	68.7151	42.99338	54.72303
3305	21	0	13	0	0	0	0	1	1	0	78	0	52.94118	57.69273	43.92403	48.24823
3275	21	0	13	1	1	1	0	1	1	0	53	0	56.25	82.72794	48.96962	66.51961
3288	21	1	14	1	0	0	0	1	1	0	81	0	46.15385	58.26208	53.6783	53.46387
3294	21	0	13	1	0	0	0	1	1	0	79	0	53.33334	61.93909	36.90718	47.42705
3237	21	1	14	1	0	0	0	1	1	0	64	1	56.25	63.72103	32.99785	46.60203
3313	21	1	15	1	1	0	1	1	1	0	73	0	30	59.44685	26.95909	40.9045
3254	21	0	14	0	0	0	0	1	1	0	74	0	42.85714	44.1465	26.13266	30.86188
3312	21	0	13	1	1	0	0	1	1	0	68	0	56.25	51.14812	32.7493	38.56401
3280	21	0	13	1	1	0	1	1	1	0	63	0	50	71.20903	55.27508	62.4087
3311	21	0	13	1	0	0	0	1	1	0	71	0	50	50.13617	36.53532	39.81232
3239	21	1	14	0	0	0	0	1	1	0	80	0	42.85714	61.94753	42.52734	50.23099
3243	21	0	13	0	0	0	0	1	1	0	60	0	41.66666	56.68714	40.33757	45.82932
3223	21	0	13	1	1	0	0	1	1	0	80	0	50	68.1346	51.18532	58.43689
3267	21	0	13	1	1	0	0	1	1	0	75	0	56.25	71.97727	54.26567	62.38964
3287	21	0	13	0	0	0	0	1	1	0	70	0	50	61.43161	49.61445	53.43535
3226	21	1	14	1	1	0	0	1	1	0	76	0	46.15385	58.42235	42.87953	48.18738
3278	21	1	13	1	1	0	1	1	1	0	71	0	53.33334	76.4498	62.35299	69.23212
3296	21	0	14	1	1	0	0	1	1	0	80	0	56.25	55.33144	57.00449	53.27545
3252	21	1	14	0	0	0	0	1	1	0	56	0	30	37.66663	9.753117	18.62663
3276	21	0	14	1	0	0	0	1	1	0	67	0	56.25	69.92505	43.31705	55.64583
3218	21	1	14	1	0	0	0	1	1	0	63	0	53.33334	58.85315	37.17768	45.61925
3212	21	1	12	1	0	0	0	1	1	0	59	0	50	70.60516	53.40194	61.09583
3220	21	0	14	1	0	1	0	1	1	0	80	0	46.15385	62.77013	61.10476	59.99963
3197	21	0	13	1	1	0	0	1	1	0	80	0	53.33334	60.00139	43.36758	49.42437
3263	21	1	14	1	1	0	0	1	1	0	64	0	46.15385	84.45545	85.92477	86.00928
3253	21	1	14	1	0	0	0	1	1	0	71	0	30	43.81538	36.70156	35.91636
3222	21	0	14	0	1	1	1	1	1	0	54	0	30	48.71078	31.53846	36.42683
3302	21	1	14	1	1	0	1	1	1	0	77	1	46.15385	54.11641	44.61011	46.33869
3297	21	0	14	0	1	0	0	1	1	0	65	0	30	61.46647	20.85403	39.1357
3230	21	1	14	1	1	0	0	1	1	0	74	1	52.94118	47.14884	29.41196	34.38473
3273	21	0	13	0	0	0	0	1	1	0	76	0	56.25	66.79977	51.52951	57.76805
3308	21	1	14	1	0	0	0	1	1	0	78	0	56.25	60.58743	36.84935	46.54742
3238	21	0	14	0	1	0	0	1	1	0	59	0	46.15385	54.61935	41.72772	45.21996
3236	21	0	14	1	1	0	0	1	1	0	62	0	56.25	55.49731	48.93126	49.35969
3268	21	0	14	1	1	0	0	1	1	0	70	0	56.25	76.14271	52.85033	64.30685
3274	21	0	13	0	0	0	0	1	1	0	78	0	56.25	84.66332	57.69045	72.08051
3228	21	0	14	1	0	0	0	1	1	0	76	0	56.25	69.94785	40.07763	54.04708
3224	21	1	13	1	1	0	1	1	1	0	61	0	50	62.35021	38.99075	48.72338
3221	21	0	14	1	1	0	1	1	1	0	78	0	53.33334	62.03531	47.59839	52.81143
3318	21	1	14	1	1	0	0	1	1	0	74	0	46.15385	63.36506	27.05285	43.41757
3257	21	0	13	0	0	0	0	1	1	0	67	0	50	41.69441	30.94176	31.71312
3270	21	1	14	1	1	1	0	1	1	0	66	0	56.25	82.48317	61.48247	72.59645
3284	21	1	13	1	1	0	0	1	1	0	73	0	56.25	65.48054	43.8998	53.13833
3213	21	1	13	1	1	0	0	1	1	0	74	0	56.25	77.71648	62.77894	70.24157
3290	21	0	13	1	0	0	0	1	1	0	78	0	50	66.98949	37.90459	51.10279
3241	21	1	14	1	1	0	0	1	1	0	63	1	42.85714	44.56826	43.50092	39.7761
3291	21	0	15	0	1	0	0	1	1	0	81	0	56.25	68.40491	36.68884	51.38835
3295	21	0	13	1	1	1	0	1	1	0	56	0	50	64.77383	40.26049	50.88125
3264	21	0	14	1	1	0	0	1	1	0	80	0	56.25	80.89676	64.58296	73.14178
3282	21	0	13	0	0	0	0	1	1	0	72	1	56.25	59.63457	42.06791	48.54628
3200	21	0	13	1	1	0	0	1	1	0	67	1	56.25	53.47995	31.54694	39.43309
3286	21	0	14	0	1	0	0	1	1	0	55	0	56.25	54.27269	41.8228	45.04909
3300	21	1	14	0	1	0	0	1	1	0	76	0	56.25	56.50281	27.98465	39.562
3310	21	1	13	1	1	0	0	1	1	0	65	1	46.15385	60.83141	25.13963	40.87
3260	21	0	14	0	0	0	0	1	1	0	74	0	46.15385	39.62801	26.85243	28.37605
3201	21	1	13	1	0	0	1	1	1	0	67	0	43.75	69.97495	36.11875	52.09276
3216	21	1	14	1	1	1	0	1	1	0	64	0	56.25	42.76874	52.02008	42.88558
3207	21	1	14	1	0	0	0	1	1	0	79	0	56.25	55.48442	43.42876	46.61155
3203	21	1	14	1	1	0	0	1	1	0	73	0	53.33334	86.07636	64.56823	76.39484
3248	21	0	13	1	1	0	0	1	1	0	63	0	46.15385	44.30414	29.57289	32.67422
3418	22	1	13	1	0	0	0	1	1	0	56	0	41.66666	56.42139	20.10084	35.58492
3467	22	1	13	0	0	0	0	1	1	0	61	1	38.46154	46.08167	29.3072	33.66081
3447	22	0	13	0	0	0	0	1	1	0	71	1	53.33334	46.34724	26.87262	32.61565
3443	22	0	13	0	0	0	0	1	1	0	66	0	50	61.36214	35.19641	46.21198
3433	22	0	13	1	0	0	0	1	1	0	75	0	56.25	75.67753	45.92045	60.56323
3461	22	0	13	0	0	0	0	1	1	0	52	0	30	64.55837	50.84262	56.01512
3425	22	0	13	0	0	0	0	1	1	0	76	0	56.25	55.31794	35.88147	42.74849
3431	22	0	14	1	0	1	0	1	1	0	53	0	23.07692	49.73478	0.3207767	21.52619
3440	22	0	13	1	1	0	0	1	1	0	67	0	56.25	46.61568	15.85842	27.29997
3441	22	1	13	1	0	0	0	1	1	0	66	0	26.66667	60.46368	46.0054	51.0289
3442	22	1	13	1	0	0	0	1	1	0	66	1	47.05882	50.85291	34.70369	39.3514
3444	22	0	14	0	1	0	0	1	1	0	60	0	46.15385	52.7344	24.21583	35.31318
3417	22	1	13	1	0	0	0	1	1	0	65	0	46.15385	55.99242	31.51418	40.99831
3458	22	0	13.54538	0	0	0	0	1	1	0	67	0	53.33334	58.49052	43.79011	48.68372
3469	22	1	13	0	0	0	0	1	1	0	59	0	13.04348	35.2997	42.96902	33.67697
3416	22	1	14	1	0	0	0	1	1	0	63	1	30	60.82691	52.20932	54.34686
3470	22	0	14	0	0	0	0	1	1	0	64	0	42.85714	46.4794	22.86742	30.7044
3419	22	1	13	1	1	0	0	1	1	0	62	0	53.33334	40.05088	26.68068	28.55671
3414	22	1	14	0	0	0	0	1	1	0	54	1	50	50.01687	32.44943	37.70261
3455	22	0	13	0	0	0	0	1	1	0	67	0	50	63.96664	49.1252	54.78745
3462	22	0	13	1	0	0	0	1	1	0	62	0	33.33334	51.98261	31.64415	38.53898
3457	22	0	14	0	1	0	0	1	1	0	73	0	56.25	45.89444	25.01028	31.40325
3463	22	0	13	0	1	0	0	1	1	0	58	0	46.66667	74.45425	56.98922	65.30504
3449	22	1	14	1	0	0	0	1	1	0	71	0	30	37.32086	38.43137	32.68965
3413	22	0	14	0	0	0	0	1	1	0	66	0	53.33334	78.46703	42.3339	60.53316
3468	22	1	14	1	0	0	0	1	1	0	69	1	45	50.02859	14.8015	28.92198
3456	22	1	14	0	0	0	0	1	1	0	63	0	27.27273	38.66055	12.99134	20.86477
3432	22	0	14	1	0	0	0	1	1	0	70	1	50	51.37354	25.02095	34.85748
3415	22	1	13.54538	1	0	0	0	1	1	0	71	0	25	49.07723	29.492	35.63844
3430	22	1	14	0	0	0	0	1	1	0	66	0	46.66667	80.24095	53.35311	67.13694
3450	22	0	13	0	0	0	0	1	1	0	71	0	50	53.46588	24.91344	36.12101
3459	22	0	13	0	0	0	0	1	1	0	85	0	41.66666	73.57718	37.54525	55.07059
3436	22	0	13	1	0	0	0	1	1	0	75	0	56.25	75.29631	61.50172	68.08214
3428	22	0	14	0	0	0	0	1	1	0	54	0	46.15385	59.06042	38.45541	46.38598
3429	22	1	13	1	0	0	0	1	1	0	64	0	42.85714	66.60558	67.12139	65.40999
3448	22	1	13	0	0	0	0	1	1	0	54	0	50	47.39902	12.55462	26.1479
3422	22	0	13	0	0	0	0	1	1	0	74	1	50	57.7264	65.23134	58.87965
3424	22	0	13	1	0	0	0	1	1	0	73	0	46.15385	72.94705	31.85166	51.83876
3464	22	1	13	1	0	0	0	1	1	0	45	0	41.66666	44.5308	15.76171	25.93945
3437	22	1	13	1	0	0	0	1	1	0	71	0	46.15385	62.81775	24.37837	41.74127
3421	22	1	14	1	0	0	0	1	1	0	69	0	42.85714	37.85274	33.50199	30.5698
3427	22	0	14	1	1	0	0	1	1	0	79	0	50	75.69981	41.49314	58.37262
3454	22	1	14	0	1	0	0	1	1	0	47	0	26.08696	33.15308	41.09328	31.39169
3445	22	1	14	0	0	0	0	1	1	0	62	1	21.42857	56.79326	44.57215	48.00478
3439	22	1	13	0	0	0	0	1	1	0	65	1	46.15385	44.7746	22.49	29.44334
3460	22	1	14	1	0	0	0	1	1	0	68	0	56.25	50.92129	31.25931	37.67928
3446	22	0	14	0	1	0	0	1	1	0	67	1	56.25	60.8179	36.03068	46.28483
3451	22	1	13	0	0	0	0	1	1	0	68	1	46.15385	42.58396	18.86021	26.25691
3453	22	0	13	0	1	0	0	1	1	0	71	0	37.5	36.16372	28.29016	26.91133
3435	22	0	14	0	0	0	0	1	1	0	60	0	53.33334	67.78955	61.57766	63.3947
3465	22	1	14	1	0	0	0	1	1	0	54	0	23.07692	32.02951	36.63753	28.46565
3466	22	0	14	0	1	0	0	1	1	0	72	0	42.85714	39.3576	32.03988	30.78899
3420	22	0	14	0	0	0	0	1	1	0	60	1	56.25	76.99734	46.76595	61.81503
3452	22	1	13	1	1	0	0	1	1	0	67	1	50	59.72847	38.40622	46.782
3438	22	0	13	1	0	0	0	1	1	0	74	0	42.85714	82.32572	78.05621	80.75043
3423	22	1	13	0	0	0	0	1	1	0	72	1	44.44445	69.81599	35.80711	51.83752
3434	22	0	12	1	0	0	0	1	1	0	76	0	56.25	85.64275	70.29383	78.97302
3426	22	0	14	1	0	0	0	1	1	0	70	0	46.15385	67.11903	32.63084	48.5582
3586	23	0	13	1	0	0	1	1	1	1	75	1	50	69.28574	63.41879	65.25331
3582	23	1	14	1	1	0	0	1	1	1	76	0	41.66666	68.85223	56.3218	61.4464
3594	23	1	14	1	0	0	0	1	1	1	79	0	56.25	88.50399	84.56604	87.8811
3572	23	1	13	1	0	0	0	1	1	1	74	0	46.15385	63.94312	42.05728	51.25308
3587	23	0	14	1	0	0	0	1	1	1	67	0	56.25	59.97646	57.10456	56.24917
3533	23	0	15	0	0	0	0	1	1	1	81	0	52.94118	54.7518	53.85545	51.34247
3531	23	1	13	1	1	0	0	1	1	1	51	0	46.15385	51.22386	38.83889	41.64408
3551	23	1	14	0	0	0	0	1	1	1	79	0	56.25	79.54848	67.84528	73.91759
3528	23	1	14	1	1	0	0	1	1	1	69	0	46.66667	74.7364	42.94936	58.49133
3583	23	0	13	1	1	1	1	1	1	1	78	1	56.25	74.44965	65.51262	69.54646
3566	23	0	14	0	0	0	0	1	1	1	70	1	46.15385	86.77604	63.74321	76.42444
3560	23	0	14	0	0	0	0	1	1	1	72	1	56.25	74.19315	66.20815	69.73137
3535	23	1	14	1	1	0	0	1	1	1	80	0	53.33334	70.52132	49.68546	59.19238
3580	23	0	13	1	1	0	0	1	1	1	62	0	50	62.09572	52.71219	55.39594
3526	23	0	13	0	1	0	0	1	1	1	76	1	30	34.04602	32.99235	27.91981
3567	23	1	13	0	1	0	0	1	1	1	73	0	53.33334	80.35301	67.6287	74.31618
3540	23	0	14	0	0	0	0	1	1	1	80	0	56.25	56.7499	48.65618	50.01118
3571	23	1	14	0	0	0	0	1	1	1	71	0	46.15385	62.38007	42.89248	50.68509
3517	23	1	13	1	0	0	0	1	1	1	52	0	56.25	77.12135	59.31997	68.14452
3550	23	0	13	0	1	0	0	1	1	1	76	0	46.15385	38.02262	25.7216	26.8024
3538	23	1	13	0	0	0	0	1	1	1	82	0	50	86.7739	65.1623	77.12975
3565	23	1	13	1	0	0	0	1	1	1	75	0	56.25	93.55672	78.11564	87.84959
3520	23	1	13	1	0	0	0	1	1	1	85	0	56.25	51.23293	38.48573	41.47393
3519	23	0	14	1	0	0	0	1	1	1	75	0	56.25	79.26934	63.97402	71.81415
3597	23	0	13	1	1	0	1	1	1	1	79	0	56.25	97.99912	70.4393	86.82341
3553	23	0	13	1	1	0	0	1	1	1	61	0	53.33334	86.89612	59.4111	74.3428
3559	23	1	14	0	1	0	0	1	1	1	76	0	56.25	82.55968	54.71549	69.27492
3556	23	1	14	1	1	0	0	1	1	1	49	0	56.25	79.88583	64.9075	72.66705
3578	23	0	14	1	1	0	0	1	1	1	66	1	36.36364	58.91845	36.56669	45.35611
3529	23	1	13	0	0	0	0	1	1	1	79	0	30	44.45243	40.24328	38.081
3523	23	0	14	0	0	0	0	1	1	1	71	0	56.25	44.70336	30.21032	33.24293
3543	23	0	14	1	1	0	0	1	1	1	80	0	56.25	66.07452	55.73025	59.40335
3548	23	1	14	0	0	0	1	1	1	1	77	0	56.25	65.84958	49.52956	56.17405
3524	23	0	13	0	0	0	0	1	1	1	76	0	53.33334	65.03167	62.10501	61.92129
3575	23	0	13	1	0	0	0	1	1	1	84	0	56.25	79.24259	65.739	72.6762
3585	23	1	14	1	0	0	0	1	1	1	74	0	50	69.41719	43.67522	55.50451
3557	23	1	14	1	1	0	1	1	1	1	82	0	50	76.86753	62.92863	69.78172
3522	23	0	14	0	0	0	0	1	1	1	77	0	53.33334	54.38578	48.77883	48.58411
3530	23	1	13	0	0	0	0	1	1	1	58	0	30	48.46978	36.93324	38.96153
3581	23	1	13	1	1	0	0	1	1	1	83	0	41.66666	57.53193	56.61622	54.46723
3532	23	0	13	0	0	0	0	1	1	1	69	0	52.94118	64.43039	55.1928	58.10078
3596	23	0	14	0	0	0	0	1	1	1	58	0	38.88889	56.57935	30.80766	41.01593
3570	23	1	13.54538	1	0	0	0	1	1	1	73	1	46.15385	56.97798	24.01912	37.88643
3599	23	0	14	1	1	0	0	1	1	1	81	1	53.33334	69.26743	49.08113	58.10217
3573	23	1	13	1	0	0	0	1	1	1	65	0	50	52.25518	44.70241	45.21307
3558	23	0	13	1	1	1	1	1	1	1	81	0	56.25	83.80266	55.96944	70.68175
3577	23	0	13	1	0	0	0	1	1	1	76	0	46.15385	73.87688	57.89499	65.39265
3579	23	1	14	0	1	0	0	1	1	1	62	0	46.15385	38.57324	36.41663	32.47472
3554	23	0	13	1	0	0	0	1	1	1	68	0	33.33334	46.85485	42.23639	40.58575
3516	23	1	14	1	1	0	0	1	1	1	78	0	56.25	62.31595	52.02321	55.19148
3590	23	0	14	1	1	1	1	1	1	1	66	0	35.71429	37.254	27.37873	27.14377
3576	23	1	14	0	1	0	0	1	1	1	73	0	43.75	61.45754	51.69918	54.48978
3569	23	0	14	1	0	0	0	1	1	1	86	1	56.25	54.02677	38.14922	43.06499
3518	23	1	14	0	0	0	0	1	1	1	75	0	50	58.37151	37.74486	45.59851
3539	23	1	13	0	0	0	0	1	1	1	80	0	56.25	43.46965	23.13716	28.94418
3593	23	0	14	0	0	0	0	1	1	1	83	0	56.25	76.70205	69.35775	72.87901
3546	23	1	14	0	0	0	0	1	1	1	68	0	56.25	28.60026	20.50457	18.27344
3589	23	1	14	1	1	0	0	1	1	1	73	1	56.25	70.24354	73.8673	71.05917
3541	23	0	14	1	1	1	0	1	1	1	73	0	46.15385	70.83218	64.1333	66.58254
3525	23	0	14	1	0	0	0	1	1	1	76	0	46.15385	52.65485	41.31212	43.77641
3555	23	0	13	1	0	0	0	1	1	1	60	0	50	75.98858	63.33286	69.42974
3564	23	1	13	1	1	0	0	1	1	1	73	0	56.25	61.82226	47.60442	52.68032
3563	23	1	14	1	0	0	1	1	1	1	68	0	50	58.40438	55.72136	54.57081
3562	23	0	13	0	0	0	0	1	1	1	64	0	56.25	69.71619	56.02062	61.84026
3568	23	0	14	1	1	1	1	1	1	1	77	0	56.25	69.18802	48.21576	57.62127
3521	23	1	14	1	1	0	0	1	1	1	75	1	50	21.63515	32.31597	19.77076
3544	23	0	14	1	1	0	0	1	1	1	67	0	29.41177	36.84465	37.52141	31.93676
3552	23	1	13	0	1	0	0	1	1	1	77	0	56.25	71.21299	71.42645	70.45396
3545	23	0	13	1	0	0	0	1	1	1	50	0	50	73.4182	60.3024	66.30271
3534	23	0	14	1	1	0	0	1	1	1	72	1	56.25	51.92556	27.88227	36.62979
3591	23	0	13	0	0	0	0	1	1	1	59	0	53.33334	69.70166	42.50525	55.10097
3549	23	1	13	1	0	0	0	1	1	1	54	0	46.15385	55.07222	36.35374	42.82899
3542	23	0	14	1	0	0	0	1	1	1	81	0	56.25	53.60799	37.44904	42.45272
3595	23	0	13	0	0	0	0	1	1	1	67	1	53.33334	72.17346	55.06769	62.91251
3574	23	0	13	0	1	0	0	1	1	1	76	1	56.25	71.85011	53.73647	62.04606
3537	23	1	14	1	0	0	0	1	1	1	84	0	56.25	70.05785	56.11265	62.10114
3598	23	1	13	0	1	0	0	1	1	1	68	0	46.15385	69.21784	47.6255	57.34611
3561	23	1	13	1	1	0	0	1	1	1	74	0	52.94118	83.02469	77.54297	80.93484
3547	23	1	13	0	0	0	0	1	1	1	78	0	56.25	64.74611	40.57019	51.01802
3536	23	0	14	1	0	0	0	1	1	1	80	0	50	32.59763	35.39646	28.20525
3592	23	1	14	1	1	0	0	1	1	1	82	0	46.15385	75.09992	55.18942	64.81523
3588	23	1	12	1	0	1	0	1	1	1	61	0	56.25	90.98808	76.93979	85.64718
3527	23	1	15	1	0	0	0	1	1	1	80	0	56.25	38.83361	26.28835	27.59512
3584	23	0	14	1	0	0	0	1	1	1	73	0	56.25	79.125	68.42209	73.93826
3806	24	1	13	1	1	0	0	1	1	0	80	0	50	47.70103	50.07867	45.02354
3731	24	0	14	1	0	0	0	1	1	0	63	0	56.25	67.75593	69.16575	67.15211
3756	24	1	13	1	0	0	0	1	1	0	82	0	50	61.87712	64.72086	61.2382
3790	24	0	13	0	0	0	0	1	1	0	83	0	56.25	66.03867	69.06181	66.01939
3823	24	1	14	1	1	0	0	1	1	0	70	0	53.33334	70.72256	76.96246	72.90198
3797	24	1	13	1	1	0	0	1	1	0	71	0	42.85714	39.32716	36.04772	32.76558
3813	24	1	13	1	0	0	0	1	1	0	75	1	56.25	47.58375	21.42978	30.68366
3825	24	1	13	1	0	0	0	1	1	0	70	1	50	56.56653	43.21444	47.18597
3727	24	0	13	0	0	0	0	1	1	0	69	0	56.25	68.03963	73.19154	69.33538
3826	24	1	13	0	1	0	1	1	1	0	57	0	46.66667	36.60015	31.86461	28.96599
3721	24	0	13	0	0	0	0	1	1	0	85	0	53.33334	73.6407	55.81006	64.20576
3744	24	0	13	1	1	0	0	1	1	0	76	0	56.25	78.16103	76.5415	77.37463
3761	24	0	14	1	1	1	1	1	1	0	73	0	56.25	78.32011	72.98158	75.70206
3803	24	0	14	1	1	0	0	1	1	0	70	0	50	71.409	66.18546	67.96753
3814	24	0	13	1	1	1	1	1	1	0	87	0	56.25	77.96065	81.94142	79.93745
3742	24	1	14	1	0	0	0	1	1	0	74	0	53.33334	62.97119	60.42419	59.7873
3802	24	1	13	1	0	0	0	1	1	0	71	0	50	63.12211	59.52167	59.43288
3725	24	0	14	1	0	0	0	1	1	0	74	0	53.33334	54.80847	62.33337	55.59983
3713	24	0	12	1	0	0	0	1	1	0	65	0	50	67.31571	75.18787	69.87379
3746	24	1	14	1	0	0	0	1	1	0	71	0	50	49.80783	41.56322	42.10934
3819	24	1	14	1	0	0	0	1	1	0	75	0	56.25	65.02668	49.05245	55.41847
3816	24	0	13	1	0	0	0	1	1	0	61	0	50	60.16957	32.60546	44.1711
3743	24	1	14	0	0	0	0	1	1	0	67	0	56.25	75.60065	51.21939	63.1535
3774	24	1	13	1	0	0	0	1	1	0	59	0	46.15385	53.92167	52.15491	49.97313
3801	24	0	14	1	1	0	0	1	1	0	73	0	56.25	68.73766	73.24681	69.80229
3764	24	1	14	1	0	0	1	1	1	0	66	0	50	39.62726	37.69368	33.77411
3779	24	0	13	1	1	0	0	1	1	0	71	0	46.15385	67.57642	59.86501	62.40769
3703	24	1	14	0	1	0	0	1	1	0	74	0	53.33334	65.63898	59.97595	61.24339
3798	24	0	14	0	1	0	0	1	1	0	69	0	56.25	64.99025	57.20219	59.4538
3768	24	0	13	0	0	0	0	1	1	0	65	0	52.94118	46.5979	44.08687	41.34547
3773	24	0	13	1	0	0	0	1	1	0	80	1	56.25	80.8792	67.8744	74.76974
3812	24	0	14	0	0	0	0	1	1	0	75	0	56.25	73.56472	74.26174	73.34616
3809	24	0	14	0	0	0	0	1	1	0	80	0	56.25	53.24664	44.32344	45.64845
3766	24	1	13	0	0	0	0	1	1	0	66	0	50	54.40606	42.74328	45.5914
3749	24	0	14	1	1	0	0	1	1	0	68	0	56.25	78.3567	66.17383	72.33509
3767	24	0	13	1	1	1	1	1	1	0	77	1	56.25	73.60614	72.06366	72.27768
3719	24	1	14	1	0	0	1	1	1	0	82	0	46.15385	67.06996	57.6844	61.00304
3754	24	1	13	0	0	0	0	1	1	0	64	0	53.33334	65.01929	60.59953	61.16383
3739	24	1	13	1	0	0	0	1	1	0	79	0	50	57.30947	65.17489	58.5891
3759	24	0	14	1	0	0	0	1	1	0	64	0	56.25	46.58176	46.02987	42.30286
3783	24	1	14	0	0	0	0	1	1	0	59	1	35.71429	41.1983	35.07486	33.45896
3704	24	0	13	1	0	0	1	1	1	0	64	0	56.25	57.07237	53.83635	52.79369
3780	24	0	13	1	0	0	0	1	1	0	58	0	46.15385	81.45941	73.81422	78.09277
3815	24	1	13	1	0	0	0	1	1	0	78	0	56.25	67.85838	71.21563	68.23735
3795	24	0	14	1	1	0	0	1	1	0	73	0	56.25	64.52291	57.20894	59.16299
3714	24	0	14	1	1	0	1	1	1	0	68	0	53.33334	76.47558	71.88345	73.99416
3827	24	0	14	1	1	0	1	1	1	0	64	0	50	42.48276	28.4669	30.97697
3789	24	0	14	0	0	0	1	1	1	0	72	0	56.25	55.49554	55.63279	52.69568
3707	24	1	14	0	1	0	0	1	1	0	70	0	30	39.14367	30.73052	30.00232
3824	24	0	13	1	0	0	0	1	1	0	81	1	56.25	49.09605	53.14	47.42609
3706	24	0	14	0	0	1	1	1	1	0	61	0	56.25	76.1227	64.54704	70.11877
3793	24	0	13	1	1	1	1	1	1	0	74	0	56.25	91.49169	63.48918	79.2663
3751	24	0	13	1	1	0	0	1	1	0	71	0	56.25	81.29047	71.81863	76.99271
3747	24	1	13	0	1	0	0	1	1	0	55	0	46.15385	58.89161	50.42516	52.2402
3769	24	0	14	1	0	0	0	1	1	0	78	0	56.25	87.72363	65.18471	77.73872
3740	24	0	13	1	0	0	0	1	1	0	72	0	56.25	88.15797	67.65651	79.243
3818	24	0	13	1	1	0	0	1	1	0	68	1	53.33334	59.626	41.71936	48.36732
3720	24	0	13	0	0	0	0	1	1	0	57	0	46.15385	81.38708	68.73878	75.51987
3750	24	0	13	1	0	0	0	1	1	0	69	0	56.25	62.48081	61.39014	59.95963
3736	24	0	13	1	1	1	1	1	1	0	75	0	56.25	87.20033	70.14861	79.88116
3770	24	0	13	1	0	0	0	1	1	0	75	0	35.29412	42.28355	33.71635	33.4656
3718	24	1	13	1	0	0	0	1	1	0	87	0	56.25	74.81668	66.74006	70.38873
3722	24	1	15	1	0	0	0	1	1	0	66	0	46.15385	56.76093	36.44762	43.93872
3794	24	1	14	1	1	0	0	1	1	0	65	1	56.25	56.53503	49.27818	50.18566
3716	24	0	13	1	1	0	0	1	1	0	75	0	56.25	78.30722	75.9731	77.1836
3698	24	1	15	0	1	1	0	1	1	0	77	0	53.33334	88.89646	91.72514	91.69312
3786	24	0	14	1	0	0	0	1	1	0	68	0	56.25	58.6	58.6723	56.1634
3724	24	1	13	0	0	0	0	1	1	0	70	0	50	68.2239	67.27576	66.50553
3733	24	0	14	0	0	0	0	1	1	0	64	0	50	61.85015	78.02801	67.84767
3820	24	0	13	1	0	0	0	1	1	0	82	0	56.25	68.37742	72.91367	69.40964
3777	24	0	13	1	1	0	0	1	1	0	68	0	56.25	46.93135	38.04006	38.54429
3726	24	0	14	1	0	0	0	1	1	0	66	0	53.33334	60.77924	41.5096	48.98879
3787	24	1	15	1	0	0	0	1	1	0	69	0	46.15385	49.41112	46.58519	44.36037
3805	24	1	14	1	0	0	0	1	1	0	72	1	50	46.36789	29.98077	34.17638
3760	24	1	14	0	1	1	1	1	1	0	75	0	56.25	71.08048	63.96079	66.65294
3735	24	0	13	1	1	1	0	1	1	0	77	0	56.25	70.91722	72.29961	70.70259
3800	24	0	13	0	0	0	0	1	1	0	79	0	56.25	61.87833	51.65526	54.73279
3717	24	1	14	1	1	0	0	1	1	0	68	0	56.25	44.83849	20.16353	28.32507
3699	24	1	13	0	1	0	1	1	1	0	67	0	56.25	62.46249	46.34346	52.45542
3748	24	1	13	0	0	0	0	1	1	0	71	0	53.33334	62.11781	55.11396	56.60583
3702	24	0	14	0	0	0	0	1	1	0	69	0	50	75.73189	52.31567	63.78202
3804	24	0	13	1	0	0	0	1	1	0	78	0	56.25	76.56647	71.34164	73.78157
3762	24	0	14	1	1	0	1	1	1	0	72	0	46.15385	57.45393	63.26473	57.72884
3738	24	0	13	1	1	1	0	1	1	0	74	0	56.25	76.29527	78.12837	76.99039
3822	24	0	13	1	0	0	0	1	1	0	75	1	56.25	67.3606	62.9891	63.82751
3765	24	1	13	0	0	0	0	1	1	0	79	0	16.66667	59.75951	46.86569	51.01403
3784	24	0	14	1	1	0	0	1	1	0	78	0	56.25	58.4831	52.885	53.20797
3817	24	0	14	1	0	0	0	1	1	0	74	1	56.25	63.26958	60.97394	60.24889
3712	24	1	15	1	0	0	0	1	1	0	62	0	56.25	67.35334	54.46635	59.57894
3752	24	0	14	1	0	0	0	1	1	0	72	0	53.33334	54.83909	57.27444	53.09995
3723	24	0	14	1	1	1	1	1	1	0	71	0	53.33334	65.30361	65.57074	63.81827
3708	24	1	14	1	0	0	0	1	1	0	71	0	53.33334	55.83287	34.91048	42.5891
3791	24	0	13	1	1	1	1	1	1	0	77	0	56.25	78.46027	59.1657	68.91051
3758	24	0	13	1	1	0	0	1	1	0	81	0	53.33334	57.48616	39.76112	46.04522
3757	24	1	14	1	0	0	0	1	1	0	71	0	50	50.25344	40.37201	41.79666
3753	24	1	14	1	1	0	0	1	1	0	84	0	53.33334	56.05328	58.35825	54.40393
3745	24	1	14	1	1	1	0	1	1	0	69	0	56.25	83.25116	70.96197	77.80031
3741	24	0	13	1	1	0	0	1	1	0	75	0	50	68.70941	59.03144	62.70579
3772	24	1	14	1	0	0	0	1	1	0	69	0	46.66667	64.74008	58.53251	59.95878
3715	24	1	13	1	0	0	0	1	1	0	56	0	56.25	62.26164	59.17636	58.71929
3728	24	1	14	1	0	0	0	1	1	0	68	0	46.15385	36.05692	21.00414	23.21594
3730	24	1	13	1	1	1	1	1	1	0	75	0	53.33334	71.4917	62.45536	66.16214
3732	24	1	14	1	1	0	0	1	1	0	71	0	53.33334	81.9323	66.88111	74.93802
3709	24	1	14	1	1	0	0	1	1	0	72	0	46.15385	58.84565	76.72994	65.31005
3705	24	1	14	1	0	0	1	1	1	0	61	0	50	41.64843	22.07965	27.27118
3700	24	1	14	0	0	0	1	1	1	0	63	0	56.25	44.90271	32.32095	34.41943
3782	24	0	14	0	0	0	0	1	1	0	83	0	52.94118	34.1165	34.20818	28.56962
3788	24	1	13	1	0	0	0	1	1	0	79	1	56.25	50.32011	48.78808	46.02951
3821	24	0	13	1	0	0	0	1	1	0	78	0	50	67.59846	57.7285	61.35767
3775	24	1	14	1	0	0	0	1	1	0	73	0	50	83.56101	56.81824	70.95232
3785	24	0	14	1	0	0	0	1	1	0	73	0	56.25	72.84907	70.11611	70.83132
3729	24	0	13	1	0	0	0	1	1	0	70	0	56.25	54.06123	51.35671	49.66351
3799	24	1	14	0	0	0	0	1	1	0	68	0	56.25	75.17827	65.45728	69.97755
3771	24	1	15	1	1	0	1	1	1	0	59	0	26.31579	27.8274	60.61642	37.76113
3792	24	0	14	1	0	0	0	1	1	0	73	0	56.25	64.0796	64.01546	62.27332
3737	24	0	13	1	0	0	0	1	1	0	79	0	50	61.88202	51.07217	54.44476
3734	24	1	14	1	0	0	0	1	1	0	60	0	53.33334	59.56834	30.6204	42.80416
3755	24	0	13	1	1	0	0	1	1	0	76	0	50	58.09922	53.92732	53.48535
3778	24	1	13	1	0	0	0	1	1	0	62	0	50	51.66981	37.84171	41.42822
3701	24	1	14	1	0	0	0	1	1	0	70	0	53.33334	59.63131	37.45093	46.24514
3781	24	0	12	1	0	0	0	1	1	0	68	0	56.25	68.94444	70.97287	68.80012
3811	24	0	15	1	0	0	0	1	1	0	82	0	56.25	74.90464	63.74004	68.9502
3810	24	0	14	1	0	0	0	1	1	0	78	0	50	60.98674	43.35243	50.03708
3807	24	1	14	1	1	0	0	1	1	0	73	0	53.33334	30.61037	24.338	21.44765
3710	24	1	13	1	1	0	0	1	1	0	68	0	41.66666	68.24824	60.36214	63.07814
3796	24	0	13	0	0	0	0	1	1	0	70	0	36.36364	50.67769	58.68253	51.18166
3776	24	1	14	1	0	0	0	1	1	0	59	1	50	35.96801	22.84928	24.07878
3808	24	1	13	1	1	0	1	1	1	0	64	0	56.25	48.86242	40.04232	40.75689
3711	24	1	13	1	0	0	0	1	1	0	77	0	50	63.63447	61.68545	60.83287
3763	24	1	14	1	1	1	0	1	1	0	78	0	56.25	55.35668	64.45664	57.00222
3911	25	0	13	1	1	1	0	1	1	1	77	0	53.33334	78.81688	83.70879	81.3565
3950	25	1	13	0	1	0	0	1	1	1	53	0	46.15385	64.12207	66.17889	63.37736
3945	25	0	14	0	1	0	0	1	1	1	55	0	30	38.38491	56.42072	42.31745
3912	25	0	13.54538	1	0	1	0	1	1	1	65	0	41.66666	64.49968	71.4388	66.2343
3965	25	1	14	1	1	1	0	1	1	1	58	0	46.66667	73.88274	67.66228	70.26006
3968	25	0	13	1	1	0	0	1	1	1	48	0	46.15385	41.18332	35.70603	33.76382
3946	25	1	14	1	1	0	0	1	1	1	68	1	41.66666	58.55908	55.74277	54.67884
3951	25	1	13	0	0	0	0	1	1	1	62	1	46.66667	69.97704	64.34612	66.15022
3942	25	0	13	1	1	1	0	1	1	1	62	0	46.15385	55.63487	45.40016	47.68792
3917	25	0	13	1	0	0	0	1	1	1	74	0	56.25	65.55403	73.4201	67.88458
3929	25	1	13	1	1	1	0	1	1	1	65	0	50	64.2856	79.87763	70.30175
3954	25	1	13.54538	0	1	0	0	1	1	1	46	0	50	56.06295	52.77093	51.62775
[truncated: 7,450 more rows]
